# Supplementary material for: A 3D-Video-Based Computerized Analysis of Social and Sexual Interactions in Rats
Source: PLoS One. 2013 Oct 30;8(10):e78460. doi: 10.1371/journal.pone.0078460 (PMC3813688; doi:10.1371/journal.pone.0078460)
Supplement: File S1 — The file includes Software S1 (for recording partial 3D hulls), S2 (for converting partial 3D hulls to a 3D hull stream), S3 (for tracking body parts in a 3D hull stream) and S4 (for behavioral recognition based on traces of body parts), manuals for the software and sample data. (ZIP) [file pone.0078460.s008.zip]

Archive with 153 entries (135 files):
- sample data (male-female sexual behavior)/PCL1.dat
- sample data (male-female sexual behavior)/PCL2.dat
- sample data (male-female sexual behavior)/PCL3.dat
- sample data (male-female sexual behavior)/PCL4.dat
- sample data (male-female sexual behavior)/PCLNORM.dat
- sample data (male-female sexual behavior)/RECPARAM.txt
- sample data (male-female sexual behavior)/TS.txt
- sample data (male-female sexual behavior)/TS1.txt
- sample data (male-female sexual behavior)/TS2.txt
- sample data (male-female sexual behavior)/TS3.txt
- sample data (male-female sexual behavior)/TS4.txt
- Software S1 - 3DRecorder/3DR_Params.txt
- Software S1 - 3DRecorder/3DRecorder.exe
- Software S1 - 3DRecorder/OpenNI.dll
- Software S1 - 3DRecorder/pcl_common_release.dll
- Software S1 - 3DRecorder/pcl_features_release.dll
- Software S1 - 3DRecorder/pcl_filters_release.dll
- Software S1 - 3DRecorder/pcl_io_ply_release.dll
- Software S1 - 3DRecorder/pcl_io_release.dll
- Software S1 - 3DRecorder/pcl_kdtree_release.dll
- Software S1 - 3DRecorder/pcl_octree_release.dll
- Software S1 - 3DRecorder/pcl_sample_consensus_release.dll
- Software S1 - 3DRecorder/pcl_search_release.dll
- Software S1 - 3DRecorder/pcl_visualization_release.dll
- Software S1 - 3DRecorder/source files/
- Software S1 - 3DRecorder/source files/3DRecorder.sln
- Software S1 - 3DRecorder/source files/3DRecorder.suo
- Software S1 - 3DRecorder/source files/3DRecorder/
- Software S1 - 3DRecorder/source files/3DRecorder/3DRecorder.aps
- Software S1 - 3DRecorder/source files/3DRecorder/3DRecorder.cpp
- Software S1 - 3DRecorder/source files/3DRecorder/3DRecorder.h
- Software S1 - 3DRecorder/source files/3DRecorder/3DRecorder.rc
- Software S1 - 3DRecorder/source files/3DRecorder/3DRecorder.vcxproj
- Software S1 - 3DRecorder/source files/3DRecorder/3DRecorder.vcxproj.filters
- Software S1 - 3DRecorder/source files/3DRecorder/3DRecorder.vcxproj.user
- Software S1 - 3DRecorder/source files/3DRecorder/3DRecorderDlg.cpp
- Software S1 - 3DRecorder/source files/3DRecorder/3DRecorderDlg.h
- Software S1 - 3DRecorder/source files/3DRecorder/Debug/
- Software S1 - 3DRecorder/source files/3DRecorder/DlgInputCLen.cpp
- Software S1 - 3DRecorder/source files/3DRecorder/DlgInputCLen.h
- Software S1 - 3DRecorder/source files/3DRecorder/ReadMe.txt
- Software S1 - 3DRecorder/source files/3DRecorder/Recorder.cpp
- Software S1 - 3DRecorder/source files/3DRecorder/Recorder.h
- Software S1 - 3DRecorder/source files/3DRecorder/Release/
- Software S1 - 3DRecorder/source files/3DRecorder/res/
- Software S1 - 3DRecorder/source files/3DRecorder/res/3DRecorder.ico
- Software S1 - 3DRecorder/source files/3DRecorder/res/bitmap1.bmp
- Software S1 - 3DRecorder/source files/3DRecorder/res/bitmap2.bmp
- Software S1 - 3DRecorder/source files/3DRecorder/res/My3DRecorder.rc2
- Software S1 - 3DRecorder/source files/3DRecorder/resource.h
- Software S1 - 3DRecorder/source files/3DRecorder/stdafx.cpp
- Software S1 - 3DRecorder/source files/3DRecorder/stdafx.h
- Software S1 - 3DRecorder/source files/3DRecorder/targetver.h
- Software S1 - 3DRecorder/source files/Release/
- Software S2 - Converter/Converter.exe
- Software S2 - Converter/OpenNI.dll
- Software S2 - Converter/pcl_common_release.dll
- Software S2 - Converter/pcl_features_release.dll
- Software S2 - Converter/pcl_filters_release.dll
- Software S2 - Converter/pcl_io_ply_release.dll
- Software S2 - Converter/pcl_io_release.dll
- Software S2 - Converter/pcl_kdtree_release.dll
- Software S2 - Converter/pcl_octree_release.dll
- Software S2 - Converter/pcl_sample_consensus_release.dll
- Software S2 - Converter/pcl_search_release.dll
- Software S2 - Converter/pcl_visualization_release.dll
- Software S2 - Converter/source files/
- Software S2 - Converter/source files/Converter.sln
- Software S2 - Converter/source files/Converter.suo
- Software S2 - Converter/source files/Converter/
- Software S2 - Converter/source files/Converter/Conv.cpp
- Software S2 - Converter/source files/Converter/Conv.h
- Software S2 - Converter/source files/Converter/Converter.aps
- Software S2 - Converter/source files/Converter/Converter.cpp
- Software S2 - Converter/source files/Converter/Converter.h
- Software S2 - Converter/source files/Converter/Converter.rc
- Software S2 - Converter/source files/Converter/Converter.vcxproj
- Software S2 - Converter/source files/Converter/Converter.vcxproj.filters
- Software S2 - Converter/source files/Converter/Converter.vcxproj.user
- Software S2 - Converter/source files/Converter/ConverterDlg.cpp
- Software S2 - Converter/source files/Converter/ConverterDlg.h
- Software S2 - Converter/source files/Converter/Debug/
- Software S2 - Converter/source files/Converter/log.txt
- Software S2 - Converter/source files/Converter/ReadMe.txt
- Software S2 - Converter/source files/Converter/Release/
- Software S2 - Converter/source files/Converter/res/
- Software S2 - Converter/source files/Converter/res/Converter.ico
- Software S2 - Converter/source files/Converter/res/Converter.rc2
- Software S2 - Converter/source files/Converter/resource.h
- Software S2 - Converter/source files/Converter/stdafx.cpp
- Software S2 - Converter/source files/Converter/stdafx.h
- Software S2 - Converter/source files/Converter/targetver.h
- Software S2 - Converter/source files/Release/
- Software S3 - 3DTracker/3DTracker.exe
- Software S3 - 3DTracker/OpenNI.dll
- Software S3 - 3DTracker/pcl_common_release.dll
- Software S3 - 3DTracker/pcl_features_release.dll
- Software S3 - 3DTracker/pcl_filters_release.dll
- Software S3 - 3DTracker/pcl_io_ply_release.dll
- Software S3 - 3DTracker/pcl_io_release.dll
- Software S3 - 3DTracker/pcl_kdtree_release.dll
- Software S3 - 3DTracker/pcl_octree_release.dll
- Software S3 - 3DTracker/pcl_sample_consensus_release.dll
- Software S3 - 3DTracker/pcl_search_release.dll
- Software S3 - 3DTracker/pcl_visualization_release.dll
- Software S3 - 3DTracker/source files/
- Software S3 - 3DTracker/source files/3DTracker.sln
- Software S3 - 3DTracker/source files/3DTracker.suo
- Software S3 - 3DTracker/source files/3DTracker/
- Software S3 - 3DTracker/source files/3DTracker/3DTracker.aps
- Software S3 - 3DTracker/source files/3DTracker/3DTracker.cpp
- Software S3 - 3DTracker/source files/3DTracker/3DTracker.h
- Software S3 - 3DTracker/source files/3DTracker/3DTracker.rc
- Software S3 - 3DTracker/source files/3DTracker/3DTracker.vcxproj
- Software S3 - 3DTracker/source files/3DTracker/3DTracker.vcxproj.filters
- Software S3 - 3DTracker/source files/3DTracker/3DTracker.vcxproj.user
- Software S3 - 3DTracker/source files/3DTracker/3DTrackerDlg.cpp
- Software S3 - 3DTracker/source files/3DTracker/3DTrackerDlg.h
- Software S3 - 3DTracker/source files/3DTracker/Debug/
- Software S3 - 3DTracker/source files/3DTracker/EachRSetDlg.cpp
- Software S3 - 3DTracker/source files/3DTracker/EachRSetDlg.h
- Software S3 - 3DTracker/source files/3DTracker/ModelSetDlg.cpp
- Software S3 - 3DTracker/source files/3DTracker/ModelSetDlg.h
- Software S3 - 3DTracker/source files/3DTracker/NRatDlg.cpp
- Software S3 - 3DTracker/source files/3DTracker/NRatDlg.h
- Software S3 - 3DTracker/source files/3DTracker/ReadMe.txt
- Software S3 - 3DTracker/source files/3DTracker/Release/
- Software S3 - 3DTracker/source files/3DTracker/res/
- Software S3 - 3DTracker/source files/3DTracker/res/3DTracker.ico
- Software S3 - 3DTracker/source files/3DTracker/res/My3DTracker.rc2
- Software S3 - 3DTracker/source files/3DTracker/res/next.bmp
- Software S3 - 3DTracker/source files/3DTracker/res/pause.bmp
- Software S3 - 3DTracker/source files/3DTracker/res/play.bmp
- Software S3 - 3DTracker/source files/3DTracker/res/prev.bmp
- Software S3 - 3DTracker/source files/3DTracker/resource.h
- Software S3 - 3DTracker/source files/3DTracker/stdafx.cpp
- Software S3 - 3DTracker/source files/3DTracker/stdafx.h
- Software S3 - 3DTracker/source files/3DTracker/targetver.h
- Software S3 - 3DTracker/source files/3DTracker/Tracker.cpp
- Software S3 - 3DTracker/source files/3DTracker/Tracker.h
- Software S3 - 3DTracker/source files/Release/
- Software S4 - MATLAB scripts for event recognition/calcParams.m
- Software S4 - MATLAB scripts for event recognition/diffAng.m
- Software S4 - MATLAB scripts for event recognition/dist3.m
- Software S4 - MATLAB scripts for event recognition/filtEvent.m
- Software S4 - MATLAB scripts for event recognition/genEvents.m
- Software S4 - MATLAB scripts for event recognition/importfile.m
- Software S4 - MATLAB scripts for event recognition/recognizeEvents.m
- Software S4 - MATLAB scripts for event recognition/routine1.m
- Software S4 - MATLAB scripts for event recognition/showChrono.m
- Software S4 - MATLAB scripts for event recognition/smoothPath.m
- Guide for source files.txt
- How to use the softwares.ppt
