# Supplementary material for: A 3D-Video-Based Computerized Analysis of Social and Sexual Interactions in Rats
Source: PLoS One. 2013 Oct 30;8(10):e78460. doi: 10.1371/journal.pone.0078460 (PMC3813688; doi:10.1371/journal.pone.0078460)
Supplement: File S1 — The file includes Software S1 (for recording partial 3D hulls), S2 (for converting partial 3D hulls to a 3D hull stream), S3 (for tracking body parts in a 3D hull stream) and S4 (for behavioral recognition based on traces of body parts), manuals for the software and sample data. (ZIP) [file pone.0078460.s008.zip › sample data (male-female sexual behavior)/RECPARAM.txt]

TIME: Sat Dec 22 20:31:20 2012
 
CAL: 0.001200 
CAM: 1 1 1 1 
ROI: -29.000000 26.000000 -41.000000 -4.000000 -22.000000 13.000000 
RESOLUTION: 100.000000 
CAM1: 3.000000 0.000000 -70.000000 17.000000 -2.000000 -2.000000 255 255 0 15.000000 
CAM2: 78.500000 1.000000 -4.500000 16.000000 -90.000000 0.000000 0 255 0 15.000000 
CAM3: -85.500000 1.000000 -9.500000 14.500000 90.000000 0.000000 0 255 255 15.000000 
CAM4: -5.000000 0.000000 65.500000 15.000000 179.000000 1.000000 0 0 255 15.000000 
