# Supplementary material for: A 3D-Video-Based Computerized Analysis of Social and Sexual Interactions in Rats
Source: PLoS One. 2013 Oct 30;8(10):e78460. doi: 10.1371/journal.pone.0078460 (PMC3813688; doi:10.1371/journal.pone.0078460)
Supplement: File S1 — The file includes Software S1 (for recording partial 3D hulls), S2 (for converting partial 3D hulls to a 3D hull stream), S3 (for tracking body parts in a 3D hull stream) and S4 (for behavioral recognition based on traces of body parts), manuals for the software and sample data. (ZIP) [file pone.0078460.s008.zip › sample data (male-female sexual behavior)/TS.txt]

5 0.164000 0 
6 0.200000 18172 
7 0.232000 36176 
8 0.264000 54540 
9 0.299000 73048 
10 0.332000 92084 
11 0.364000 110016 
12 0.400000 128356 
13 0.432000 147200 
14 0.464000 165828 
15 0.500000 184216 
16 0.531000 202820 
17 0.564000 220992 
18 0.600000 238732 
19 0.632000 256520 
20 0.664000 274620 
21 0.700000 292312 
22 0.732000 310940 
23 0.763000 329064 
24 0.799000 347164 
25 0.832000 366584 
26 0.864000 384900 
27 0.900000 403912 
28 0.932000 422588 
29 0.964000 440784 
30 0.999000 459580 
31 1.031000 478232 
32 1.068000 497124 
33 1.100000 515272 
34 1.132000 534476 
35 1.168000 553872 
36 1.200000 572860 
37 1.232000 591704 
38 1.267000 610908 
39 1.300000 629296 
40 1.332000 647972 
41 1.368000 667752 
42 1.400000 687172 
43 1.432000 707648 
44 1.468000 727500 
45 1.499000 748096 
46 1.531000 769436 
47 1.568000 790632 
48 1.600000 811204 
49 1.632000 832136 
50 1.668000 851628 
51 1.700000 871576 
52 1.731000 892748 
53 1.767000 913080 
54 1.800000 933100 
55 1.832000 952976 
56 1.868000 974076 
57 1.900000 994312 
58 1.932000 1014212 
59 1.967000 1033992 
60 1.999000 1053460 
61 2.031000 1073048 
62 2.068000 1092228 
63 2.100000 1111960 
64 2.136000 1131788 
65 2.168000 1151976 
66 2.200000 1171180 
67 2.235000 1191608 
68 2.267000 1211748 
69 2.300000 1232152 
70 2.336000 1251500 
71 2.368000 1271400 
72 2.400000 1290580 
73 2.436000 1308536 
74 2.467000 1327356 
75 2.499000 1346584 
76 2.535000 1365644 
77 2.568000 1384080 
78 2.600000 1402540 
79 2.636000 1421000 
80 2.668000 1439772 
81 2.699000 1459096 
82 2.735000 1478660 
83 2.767000 1498248 
84 2.800000 1517716 
85 2.836000 1537136 
86 2.868000 1556772 
87 2.900000 1576864 
88 2.935000 1597436 
89 2.967000 1617984 
90 2.999000 1638436 
91 3.035000 1658120 
92 3.068000 1678716 
93 3.100000 1698400 
94 3.136000 1717124 
95 3.167000 1738008 
96 3.203000 1759756 
97 3.235000 1782104 
98 3.267000 1804332 
99 3.304000 1826320 
100 3.336000 1848020 
101 3.368000 1870104 
102 3.404000 1892308 
103 3.435000 1913264 
104 3.467000 1933572 
105 3.503000 1953328 
106 3.536000 1972148 
107 3.568000 1990824 
108 3.604000 2010652 
109 3.636000 2030168 
110 3.667000 2050596 
111 3.703000 2071336 
112 3.735000 2090828 
113 3.767000 2110584 
114 3.804000 2129908 
115 3.836000 2150024 
116 3.868000 2169756 
117 3.903000 2189608 
118 3.935000 2209172 
119 3.967000 2227656 
120 4.003000 2245948 
121 4.036000 2264552 
122 4.068000 2282436 
123 4.104000 2300056 
124 4.135000 2317052 
125 4.168000 2335824 
126 4.203000 2354572 
127 4.235000 2374736 
128 4.267000 2395764 
129 4.304000 2417632 
130 4.336000 2438876 
131 4.371000 2460480 
132 4.403000 2481916 
133 4.435000 2504624 
134 4.471000 2526756 
135 4.503000 2548480 
136 4.536000 2570276 
137 4.572000 2592648 
138 4.603000 2613268 
139 4.635000 2634296 
140 4.671000 2656092 
141 4.703000 2677048 
142 4.735000 2697956 
143 4.771000 2719176 
144 4.804000 2739484 
145 4.835000 2758544 
146 4.871000 2778060 
147 4.903000 2796880 
148 4.935000 2815820 
149 4.971000 2834760 
150 5.003000 2854276 
151 5.036000 2874032 
152 5.072000 2894388 
153 5.103000 2913688 
154 5.135000 2931548 
155 5.171000 2949648 
156 5.203000 2967004 
157 5.235000 2983232 
158 5.272000 3000012 
159 5.304000 3015904 
160 5.336000 3032804 
161 5.371000 3049152 
162 5.403000 3064780 
163 5.439000 3080624 
164 5.471000 3097476 
165 5.503000 3115600 
166 5.540000 3132668 
167 5.571000 3149568 
168 5.603000 3168028 
169 5.639000 3186200 
170 5.671000 3204204 
171 5.703000 3222760 
172 5.739000 3241676 
173 5.772000 3261168 
174 5.804000 3280684 
175 5.839000 3300224 
176 5.871000 3320028 
177 5.903000 3339928 
178 5.939000 3359684 
179 5.971000 3379464 
180 6.003000 3399244 
181 6.040000 3420104 
182 6.071000 3440412 
183 6.103000 3460168 
184 6.139000 3480524 
185 6.171000 3499368 
186 6.203000 3518356 
187 6.239000 3537848 
188 6.272000 3557412 
189 6.304000 3576448 
190 6.339000 3595124 
191 6.371000 3614184 
192 6.403000 3634060 
193 6.439000 3653048 
194 6.471000 3672804 
195 6.507000 3693304 
196 6.539000 3713324 
197 6.571000 3732864 
198 6.607000 3752620 
199 6.639000 3772112 
200 6.671000 3791172 
201 6.707000 3810256 
202 6.739000 3830444 
203 6.772000 3851040 
204 6.807000 3871492 
205 6.839000 3891680 
206 6.871000 3912036 
207 6.907000 3931048 
208 6.939000 3950684 
209 6.971000 3970104 
210 7.008000 3988564 
211 7.039000 4008200 
212 7.071000 4028004 
213 7.107000 4046992 
214 7.139000 4066748 
215 7.171000 4086264 
216 7.207000 4105684 
217 7.238000 4125056 
218 7.272000 4143780 
219 7.307000 4162264 
220 7.339000 4180724 
221 7.371000 4199352 
222 7.407000 4218796 
223 7.439000 4237400 
224 7.471000 4256532 
225 7.507000 4275688 
226 7.539000 4294484 
227 7.571000 4312992 
228 7.607000 4331740 
229 7.639000 4350992 
230 7.675000 4369620 
231 7.707000 4388224 
232 7.738000 4406372 
233 7.775000 4424760 
234 7.807000 4443388 
235 7.839000 4461848 
236 7.875000 4480332 
237 7.907000 4498792 
238 7.939000 4516796 
239 7.974000 4535880 
240 8.007000 4554748 
241 8.039000 4574024 
242 8.075000 4592580 
243 8.107000 4611448 
244 8.139000 4630052 
245 8.175000 4649376 
246 8.207000 4668484 
247 8.239000 4687208 
248 8.275000 4706244 
249 8.307000 4725184 
250 8.339000 4743836 
251 8.375000 4762440 
252 8.407000 4781620 
253 8.439000 4801064 
254 8.474000 4820412 
255 8.507000 4839160 
256 8.539000 4857572 
257 8.575000 4876320 
258 8.607000 4894732 
259 8.639000 4913624 
260 8.675000 4932828 
261 8.706000 4951744 
262 8.742000 4971188 
263 8.775000 4990272 
264 8.807000 5009740 
265 8.843000 5028824 
266 8.875000 5047788 
267 8.907000 5066488 
268 8.942000 5084924 
269 8.974000 5103480 
270 9.006000 5122468 
271 9.043000 5141288 
272 9.075000 5160060 
273 9.107000 5179120 
274 9.143000 5198108 
275 9.174000 5216688 
276 9.206000 5235412 
277 9.243000 5254568 
278 9.275000 5272356 
279 9.307000 5290336 
280 9.343000 5308820 
281 9.375000 5327280 
282 9.407000 5346460 
283 9.442000 5365160 
284 9.475000 5384316 
285 9.507000 5403016 
286 9.543000 5422148 
287 9.575000 5441328 
288 9.607000 5460196 
289 9.643000 5479400 
290 9.674000 5498460 
291 9.706000 5517568 
292 9.743000 5536076 
293 9.775000 5554968 
294 9.811000 5573980 
295 9.843000 5593520 
296 9.875000 5613276 
297 9.910000 5632504 
298 9.942000 5652476 
299 9.974000 5671824 
300 10.011000 5691580 
301 10.043000 5710472 
302 10.075000 5729724 
303 10.111000 5749432 
304 10.142000 5769116 
305 10.174000 5788560 
306 10.210000 5808124 
307 10.243000 5827208 
308 10.275000 5846220 
309 10.311000 5865328 
310 10.343000 5884436 
311 10.375000 5902584 
312 10.410000 5922028 
313 10.442000 5941064 
314 10.475000 5959692 
315 10.511000 5978512 
316 10.543000 5997524 
317 10.575000 6016488 
318 10.611000 6035812 
319 10.642000 6054752 
320 10.674000 6073572 
321 10.710000 6092368 
322 10.743000 6111980 
323 10.775000 6130680 
324 10.811000 6149500 
325 10.843000 6168656 
326 10.878000 6187404 
327 10.910000 6206032 
328 10.942000 6225068 
329 10.978000 6244272 
330 11.011000 6263500 
331 11.043000 6282344 
332 11.079000 6301356 
333 11.110000 6320392 
334 11.142000 6339308 
335 11.178000 6358824 
336 11.211000 6377884 
337 11.243000 6397112 
338 11.279000 6416652 
339 11.311000 6436000 
340 11.343000 6455132 
341 11.378000 6475032 
342 11.410000 6494092 
343 11.442000 6513632 
344 11.479000 6533100 
345 11.511000 6552400 
346 11.543000 6571940 
347 11.579000 6590928 
348 11.610000 6610156 
349 11.642000 6629240 
350 11.678000 6648300 
351 11.711000 6667120 
352 11.743000 6685772 
353 11.779000 6704352 
354 11.811000 6723388 
355 11.842000 6741992 
356 11.878000 6761436 
357 11.910000 6780376 
358 11.942000 6800324 
359 11.979000 6819960 
360 12.011000 6839572 
361 12.047000 6858848 
362 12.078000 6878700 
363 12.110000 6898456 
364 12.146000 6917876 
365 12.178000 6937320 
366 12.211000 6956404 
367 12.247000 6975656 
368 12.279000 6994140 
369 12.311000 7012432 
370 12.346000 7031540 
371 12.378000 7050840 
372 12.410000 7069084 
373 12.446000 7088072 
374 12.479000 7107276 
375 12.511000 7126576 
376 12.547000 7145396 
377 12.578000 7164024 
378 12.610000 7182676 
379 12.646000 7200968 
380 12.678000 7218948 
381 12.711000 7237120 
382 12.747000 7256276 
383 12.779000 7274640 
384 12.810000 7293028 
385 12.846000 7311680 
386 12.878000 7330188 
387 12.910000 7348792 
388 12.946000 7366892 
389 12.979000 7384560 
390 13.011000 7402852 
391 13.046000 7421480 
392 13.078000 7439724 
393 13.114000 7458016 
394 13.146000 7475852 
395 13.178000 7494312 
396 13.215000 7512604 
397 13.247000 7530392 
398 13.279000 7548444 
399 13.314000 7566184 
400 13.346000 7584380 
401 13.378000 7602168 
402 13.414000 7620220 
403 13.447000 7638704 
404 13.479000 7656948 
405 13.514000 7675504 
406 13.546000 7694324 
407 13.578000 7713240 
408 13.614000 7731964 
409 13.646000 7750904 
410 13.678000 7769460 
411 13.715000 7788040 
412 13.746000 7807964 
413 13.778000 7827552 
414 13.814000 7846708 
415 13.846000 7865816 
416 13.878000 7884780 
417 13.914000 7904200 
418 13.947000 7923620 
419 13.979000 7942680 
420 14.014000 7962772 
421 14.046000 7981880 
422 14.078000 8001204 
423 14.114000 8020648 
424 14.146000 8039684 
425 14.182000 8059032 
426 14.215000 8078212 
427 14.247000 8097200 
428 14.282000 8115996 
429 14.314000 8134504 
430 14.346000 8153372 
431 14.382000 8171664 
432 14.414000 8189932 
433 14.447000 8207864 
434 14.482000 8226012 
435 14.514000 8243776 
436 14.546000 8261828 
437 14.582000 8280096 
438 14.614000 8298388 
439 14.646000 8317496 
440 14.682000 8335740 
441 14.714000 8354560 
442 14.746000 8373428 
443 14.782000 8392176 
444 14.814000 8410684 
445 14.846000 8429048 
446 14.882000 8447532 
447 14.914000 8465776 
448 14.947000 8483468 
449 14.982000 8501688 
450 15.014000 8520556 
451 15.046000 8539136 
452 15.082000 8558268 
453 15.114000 8576800 
454 15.146000 8596244 
455 15.183000 8615472 
456 15.214000 8633860 
457 15.246000 8652176 
458 15.282000 8670348 
459 15.314000 8687992 
460 15.350000 8706572 
461 15.382000 8724816 
462 15.414000 8743108 
463 15.450000 8760656 
464 15.482000 8778564 
465 15.514000 8796352 
466 15.550000 8813972 
467 15.582000 8832576 
468 15.614000 8851060 
469 15.650000 8868584 
470 15.682000 8885676 
471 15.714000 8903440 
472 15.750000 8921732 
473 15.782000 8939424 
474 15.814000 8957068 
475 15.850000 8974400 
476 15.882000 8991780 
477 15.914000 9010024 
478 15.950000 9027596 
479 15.982000 9044280 
480 16.014000 9061684 
481 16.050000 9079064 
482 16.082000 9096972 
483 16.114000 9114400 
484 16.150000 9131900 
485 16.182000 9149304 
486 16.214000 9166132 
487 16.250000 9183320 
488 16.282000 9200604 
489 16.314000 9218104 
490 16.350000 9236204 
491 16.382000 9253824 
492 16.417000 9271852 
493 16.450000 9290240 
494 16.482000 9307764 
495 16.518000 9325960 
496 16.550000 9343604 
497 16.582000 9361680 
498 16.618000 9379564 
499 16.649000 9398192 
500 16.682000 9416340 
501 16.718000 9434392 
502 16.750000 9452420 
503 16.782000 9470016 
504 16.818000 9488068 
505 16.850000 9505592 
506 16.882000 9523404 
507 16.917000 9540880 
508 16.950000 9558380 
509 16.982000 9576288 
510 17.018000 9593932 
511 17.050000 9612104 
512 17.082000 9629796 
513 17.118000 9648064 
514 17.149000 9665780 
515 17.182000 9682968 
516 17.218000 9700348 
517 17.250000 9717728 
518 17.282000 9734820 
519 17.318000 9752416 
520 17.350000 9770396 
521 17.381000 9788088 
522 17.418000 9806404 
523 17.450000 9824072 
524 17.486000 9841740 
525 17.518000 9859408 
526 17.550000 9877652 
527 17.586000 9895344 
528 17.617000 9913036 
529 17.649000 9930680 
530 17.686000 9948324 
531 17.718000 9966160 
532 17.750000 9983852 
533 17.786000 10001688 
534 17.818000 10019620 
535 17.849000 10037960 
536 17.885000 10055580 
537 17.918000 10073536 
538 17.950000 10091300 
539 17.986000 10108728 
540 18.018000 10126060 
541 18.050000 10144160 
542 18.085000 10162236 
543 18.117000 10181008 
544 18.149000 10199108 
545 18.186000 10217280 
546 18.218000 10236124 
547 18.250000 10254656 
548 18.286000 10273140 
549 18.317000 10291312 
550 18.349000 10309748 
551 18.385000 10328328 
552 18.418000 10346692 
553 18.450000 10364840 
554 18.486000 10383588 
555 18.518000 10402192 
556 18.554000 10421036 
557 18.585000 10440048 
558 18.617000 10459396 
559 18.653000 10478048 
560 18.686000 10496436 
561 18.718000 10514344 
562 18.754000 10532708 
563 18.786000 10551024 
564 18.817000 10569388 
565 18.853000 10587896 
566 18.885000 10606788 
567 18.918000 10625176 
568 18.954000 10643852 
569 18.986000 10662936 
570 19.018000 10682308 
571 19.054000 10701416 
572 19.085000 10721028 
573 19.117000 10741480 
574 19.154000 10762364 
575 19.186000 10782264 
576 19.218000 10801756 
577 19.254000 10819736 
578 19.285000 10837740 
579 19.317000 10856488 
580 19.353000 10875260 
581 19.386000 10894080 
582 19.418000 10912684 
583 19.454000 10931864 
584 19.486000 10952412 
585 19.518000 10971640 
586 19.553000 10991036 
587 19.585000 11013048 
588 19.617000 11034412 
589 19.654000 11056640 
590 19.686000 11078220 
591 19.722000 11099800 
592 19.754000 11122100 
593 19.785000 11143776 
594 19.821000 11165356 
595 19.853000 11187680 
596 19.885000 11208996 
597 19.922000 11227912 
598 19.954000 11247836 
599 19.986000 11266344 
600 20.021000 11285380 
601 20.053000 11303624 
602 20.085000 11323140 
603 20.121000 11342776 
604 20.154000 11364164 
605 20.186000 11385552 
606 20.222000 11405476 
607 20.253000 11424440 
608 20.285000 11444700 
609 20.321000 11464744 
610 20.353000 11484908 
611 20.386000 11504592 
612 20.422000 11523988 
613 20.454000 11543888 
614 20.486000 11562516 
615 20.521000 11581192 
616 20.553000 11600564 
617 20.585000 11620848 
618 20.621000 11641060 
619 20.654000 11661992 
620 20.686000 11683164 
621 20.722000 11704456 
622 20.753000 11725940 
623 20.789000 11746416 
624 20.821000 11766340 
625 20.853000 11787224 
626 20.890000 11806404 
627 20.922000 11826400 
628 20.954000 11846276 
629 20.989000 11866992 
630 21.021000 11886580 
631 21.053000 11905520 
632 21.089000 11924604 
633 21.122000 11944552 
634 21.154000 11964644 
635 21.190000 11984544 
636 21.221000 12004708 
637 21.253000 12026096 
638 21.289000 12047604 
639 21.321000 12069088 
640 21.353000 12090956 
641 21.390000 12112248 
642 21.422000 12133780 
643 21.454000 12155624 
644 21.489000 12177420 
645 21.521000 12198592 
646 21.553000 12219476 
647 21.589000 12241032 
648 21.622000 12263164 
649 21.654000 12285536 
650 21.690000 12309540 
651 21.721000 12332536 
652 21.753000 12355004 
653 21.789000 12376248 
654 21.821000 12396772 
655 21.857000 12417824 
656 21.890000 12439020 
657 21.922000 12460312 
658 21.957000 12481052 
659 21.989000 12502584 
660 22.021000 12525292 
661 22.057000 12545504 
662 22.089000 12565620 
663 22.122000 12584608 
664 22.158000 12605252 
665 22.189000 12625704 
666 22.221000 12645196 
667 22.257000 12664904 
668 22.289000 12685140 
669 22.321000 12705304 
670 22.357000 12725996 
671 22.390000 12746424 
672 22.422000 12768748 
673 22.457000 12791288 
674 22.489000 12813084 
675 22.521000 12835336 
676 22.557000 12856340 
677 22.589000 12877152 
678 22.622000 12896716 
679 22.658000 12916880 
680 22.689000 12937404 
681 22.721000 12957520 
682 22.757000 12977468 
683 22.789000 12996648 
684 22.821000 13015516 
685 22.857000 13034168 
686 22.890000 13051356 
687 22.925000 13069144 
688 22.957000 13086716 
689 22.989000 13105584 
690 23.025000 13124764 
691 23.057000 13143824 
692 23.089000 13163172 
693 23.126000 13183504 
694 23.157000 13202468 
695 23.189000 13221120 
696 23.225000 13238260 
697 23.257000 13256000 
698 23.289000 13273836 
699 23.325000 13292176 
700 23.357000 13310084 
701 23.390000 13327872 
702 23.425000 13344964 
703 23.457000 13360280 
704 23.489000 13376388 
705 23.525000 13391296 
706 23.557000 13406708 
707 23.589000 13423968 
708 23.626000 13440124 
709 23.657000 13456304 
710 23.689000 13472940 
711 23.725000 13489480 
712 23.757000 13507100 
713 23.789000 13525944 
714 23.825000 13545724 
715 23.857000 13565024 
716 23.889000 13585572 
717 23.925000 13605880 
718 23.957000 13624892 
719 23.989000 13643784 
720 24.025000 13663036 
721 24.057000 13682840 
722 24.093000 13701900 
723 24.125000 13721320 
724 24.157000 13740500 
725 24.193000 13759368 
726 24.225000 13779124 
727 24.257000 13798208 
728 24.293000 13816476 
729 24.325000 13834192 
730 24.357000 13852532 
731 24.393000 13870848 
732 24.425000 13889164 
733 24.457000 13907936 
734 24.493000 13926156 
735 24.525000 13944040 
736 24.557000 13961972 
737 24.592000 13980480 
738 24.625000 13998364 
739 24.657000 14016296 
740 24.693000 14034060 
741 24.725000 14052304 
742 24.757000 14070644 
743 24.793000 14089008 
744 24.824000 14106940 
745 24.857000 14124776 
746 24.893000 14142540 
747 24.925000 14160352 
748 24.957000 14178668 
749 24.993000 14196528 
750 25.025000 14214244 
751 25.057000 14232632 
752 25.093000 14251260 
753 25.125000 14269312 
754 25.161000 14286956 
755 25.193000 14304912 
756 25.225000 14323156 
757 25.261000 14340488 
758 25.293000 14358204 
759 25.324000 14375848 
760 25.361000 14393540 
761 25.393000 14411376 
762 25.425000 14428972 
763 25.461000 14446592 
764 25.493000 14463972 
765 25.525000 14481232 
766 25.560000 14498780 
767 25.593000 14516184 
768 25.625000 14533660 
769 25.661000 14551112 
770 25.693000 14569116 
771 25.725000 14586808 
772 25.761000 14603876 
773 25.792000 14620920 
774 25.824000 14638492 
775 25.861000 14655488 
776 25.893000 14672340 
777 25.925000 14689672 
778 25.961000 14707124 
779 25.993000 14724936 
780 26.025000 14742340 
781 26.060000 14759456 
782 26.093000 14777364 
783 26.125000 14794864 
784 26.161000 14812988 
785 26.193000 14831112 
786 26.229000 14848996 
787 26.261000 14866712 
788 26.293000 14884164 
789 26.328000 14901664 
790 26.361000 14919548 
791 26.393000 14937144 
792 26.429000 14955316 
793 26.461000 14973128 
794 26.493000 14990988 
795 26.528000 15008728 
796 26.560000 15025916 
797 26.592000 15043656 
798 26.629000 15061444 
799 26.661000 15079712 
800 26.693000 15097404 
801 26.729000 15115312 
802 26.760000 15133028 
803 26.792000 15151416 
804 26.829000 15169948 
805 26.861000 15188408 
806 26.893000 15205884 
807 26.929000 15223888 
808 26.961000 15242132 
809 26.993000 15260592 
810 27.028000 15278236 
811 27.060000 15295808 
812 27.093000 15313620 
813 27.129000 15331120 
814 27.161000 15348956 
815 27.193000 15366432 
816 27.229000 15384364 
817 27.260000 15402032 
818 27.292000 15419892 
819 27.329000 15437272 
820 27.361000 15454916 
821 27.397000 15472464 
822 27.429000 15489868 
823 27.461000 15507512 
824 27.496000 15525252 
825 27.528000 15542872 
826 27.560000 15560372 
827 27.597000 15577968 
828 27.629000 15595732 
829 27.661000 15613736 
830 27.697000 15630852 
831 27.728000 15648448 
832 27.760000 15665900 
833 27.796000 15683184 
834 27.829000 15700156 
835 27.861000 15717680 
836 27.897000 15735612 
837 27.929000 15753904 
838 27.961000 15771380 
839 27.996000 15789672 
840 28.028000 15806428 
841 28.061000 15823376 
842 28.097000 15840708 
843 28.129000 15858424 
844 28.161000 15875924 
845 28.197000 15893304 
846 28.228000 15911068 
847 28.260000 15928232 
848 28.296000 15945300 
849 28.329000 15962728 
850 28.361000 15979988 
851 28.397000 15997824 
852 28.429000 16014988 
853 28.464000 16032920 
854 28.496000 16050300 
855 28.528000 16067680 
856 28.564000 16085828 
857 28.597000 16103424 
858 28.629000 16120924 
859 28.665000 16137968 
860 28.696000 16156044 
861 28.728000 16174552 
862 28.764000 16192580 
863 28.796000 16211160 
864 28.829000 16228732 
865 28.865000 16247048 
866 28.897000 16265220 
867 28.928000 16283848 
868 28.964000 16301780 
869 28.996000 16320168 
870 29.028000 16338604 
871 29.065000 16356752 
872 29.097000 16374852 
873 29.129000 16392832 
874 29.165000 16410860 
875 29.196000 16428984 
876 29.228000 16446964 
877 29.264000 16464896 
878 29.297000 16483620 
879 29.329000 16502080 
880 29.365000 16520348 
881 29.397000 16539288 
882 29.428000 16558324 
883 29.464000 16577984 
884 29.496000 16598580 
885 29.532000 16618912 
886 29.565000 16639988 
887 29.597000 16660704 
888 29.633000 16681708 
889 29.664000 16701848 
890 29.696000 16721532 
891 29.732000 16741024 
892 29.764000 16761404 
893 29.797000 16782360 
894 29.833000 16804588 
895 29.865000 16825544 
896 29.897000 16846380 
897 29.932000 16867312 
898 29.964000 16887116 
899 29.996000 16906896 
900 30.032000 16925860 
901 30.065000 16944560 
902 30.097000 16963044 
903 30.132000 16981432 
904 30.164000 17000060 
905 30.196000 17018688 
906 30.232000 17037772 
907 30.264000 17056784 
908 30.297000 17075700 
909 30.333000 17095096 
910 30.364000 17112788 
911 30.396000 17130696 
912 30.432000 17147116 
913 30.464000 17163992 
914 30.496000 17180796 
915 30.532000 17197744 
916 30.565000 17215676 
917 30.601000 17233224 
918 30.632000 17251444 
919 30.664000 17269040 
920 30.700000 17286324 
921 30.732000 17303512 
922 30.764000 17320700 
923 30.801000 17338392 
924 30.833000 17356492 
925 30.865000 17373536 
926 30.900000 17390316 
927 30.932000 17407528 
928 30.964000 17424452 
929 31.000000 17441664 
930 31.033000 17458324 
931 31.065000 17475128 
932 31.100000 17491788 
933 31.132000 17508592 
934 31.164000 17525420 
935 31.200000 17541864 
936 31.232000 17559124 
937 31.264000 17576264 
938 31.301000 17593812 
939 31.332000 17611144 
940 31.364000 17628260 
941 31.400000 17644800 
942 31.432000 17661340 
943 31.464000 17678336 
944 31.500000 17695428 
945 31.533000 17712400 
946 31.565000 17729228 
947 31.600000 17746464 
948 31.632000 17763652 
949 31.664000 17780096 
950 31.700000 17796996 
951 31.732000 17813416 
952 31.768000 17831060 
953 31.801000 17848536 
954 31.832000 17866756 
955 31.868000 17884616 
956 31.900000 17902500 
957 31.932000 17920048 
958 31.968000 17938028 
959 32.000000 17955744 
960 32.032000 17973172 
961 32.069000 17990792 
962 32.100000 18009132 
963 32.132000 18026776 
964 32.168000 18043772 
965 32.200000 18061272 
966 32.232000 18078796 
967 32.268000 18095768 
968 32.300000 18113628 
969 32.332000 18130432 
970 32.368000 18148220 
971 32.400000 18165648 
972 32.432000 18182956 
973 32.468000 18199784 
974 32.500000 18216828 
975 32.533000 18234280 
976 32.568000 18251468 
977 32.600000 18268728 
978 32.632000 18286012 
979 32.668000 18303104 
980 32.700000 18320100 
981 32.732000 18337000 
982 32.768000 18353564 
983 32.801000 18371016 
984 32.836000 18389020 
985 32.868000 18405848 
986 32.900000 18423348 
987 32.936000 18440392 
988 32.968000 18458156 
989 33.000000 18476040 
990 33.036000 18493108 
991 33.068000 18510296 
992 33.100000 18527124 
993 33.136000 18543952 
994 33.168000 18560948 
995 33.200000 18578448 
996 33.236000 18595924 
997 33.268000 18613352 
998 33.300000 18630540 
999 33.336000 18646960 
1000 33.368000 18664052 
1001 33.400000 18681048 
1002 33.436000 18698212 
1003 33.468000 18715184 
1004 33.499000 18732372 
1005 33.536000 18749848 
1006 33.568000 18767204 
1007 33.600000 18784152 
1008 33.636000 18801148 
1009 33.668000 18818648 
1010 33.700000 18836076 
1011 33.735000 18853336 
1012 33.768000 18869972 
1013 33.800000 18887232 
1014 33.836000 18904684 
1015 33.868000 18922088 
1016 33.904000 18938700 
1017 33.936000 18956176 
1018 33.968000 18973220 
1019 34.003000 18990000 
1020 34.036000 19007500 
1021 34.068000 19024616 
1022 34.104000 19042284 
1023 34.136000 19059496 
1024 34.168000 19076924 
1025 34.204000 19094520 
1026 34.235000 19113148 
1027 34.268000 19131440 
1028 34.304000 19150116 
1029 34.336000 19168552 
1030 34.368000 19186748 
1031 34.404000 19204440 
1032 34.436000 19222564 
1033 34.467000 19240520 
1034 34.503000 19258236 
1035 34.536000 19276456 
1036 34.568000 19294580 
1037 34.604000 19312920 
1038 34.636000 19330516 
1039 34.668000 19348472 
1040 34.703000 19366500 
1041 34.735000 19384144 
1042 34.768000 19401908 
1043 34.836000 19419336 
1044 34.868000 19437364 
1045 34.904000 19455296 
1046 34.935000 19473540 
1047 34.967000 19491184 
1048 35.004000 19508732 
1049 35.036000 19526424 
1050 35.072000 19544236 
1051 35.104000 19561784 
1052 35.136000 19579932 
1053 35.172000 19597504 
1054 35.203000 19615316 
1055 35.235000 19633104 
1056 35.272000 19651252 
1057 35.304000 19669808 
1058 35.336000 19687764 
1059 35.372000 19705408 
1060 35.404000 19723436 
1061 35.435000 19740936 
1062 35.471000 19757980 
1063 35.504000 19775672 
1064 35.536000 19792980 
1065 35.572000 19810768 
1066 35.604000 19828604 
1067 35.636000 19846872 
1068 35.671000 19865092 
1069 35.703000 19882976 
1070 35.735000 19901340 
1071 35.772000 19919128 
1072 35.804000 19936340 
1073 35.836000 19953648 
1074 35.872000 19971244 
1075 35.903000 19988600 
1076 35.935000 20006484 
1077 35.971000 20024320 
1078 36.004000 20041988 
1079 36.036000 20060040 
1080 36.072000 20077828 
1081 36.104000 20095640 
1082 36.140000 20113020 
1083 36.171000 20130496 
1084 36.203000 20148188 
1085 36.239000 20165880 
1086 36.272000 20183380 
1087 36.304000 20201024 
1088 36.340000 20218308 
1089 36.372000 20236048 
1090 36.403000 20253716 
1091 36.439000 20271744 
1092 36.471000 20289796 
1093 36.503000 20307200 
1094 36.540000 20325612 
1095 36.572000 20343304 
1096 36.604000 20361380 
1097 36.639000 20379456 
1098 36.671000 20397244 
1099 36.703000 20415872 
1100 36.740000 20433516 
1101 36.772000 20451328 
1102 36.804000 20469452 
1103 36.840000 20487432 
1104 36.871000 20505604 
1105 36.903000 20523824 
1106 36.939000 20542476 
1107 36.971000 20560192 
1108 37.003000 20578364 
1109 37.040000 20596440 
1110 37.072000 20614852 
1111 37.104000 20634320 
1112 37.139000 20652372 
1113 37.171000 20670592 
1114 37.207000 20688956 
1115 37.240000 20706744 
1116 37.272000 20724772 
1117 37.308000 20742632 
1118 37.340000 20760396 
1119 37.371000 20778448 
1120 37.407000 20796236 
1121 37.439000 20814240 
1122 37.471000 20832028 
1123 37.508000 20850896 
1124 37.540000 20869908 
1125 37.572000 20887816 
1126 37.607000 20906252 
1127 37.639000 20924664 
1128 37.671000 20942692 
1129 37.707000 20960696 
1130 37.740000 20978052 
1131 37.772000 20996464 
1132 37.808000 21014636 
1133 37.839000 21032304 
1134 37.871000 21050980 
1135 37.907000 21068648 
1136 37.939000 21087468 
1137 37.971000 21105712 
1138 38.008000 21123980 
1139 38.040000 21142368 
1140 38.072000 21160444 
1141 38.107000 21178736 
1142 38.139000 21196068 
1143 38.171000 21213544 
1144 38.207000 21231212 
1145 38.240000 21249264 
1146 38.276000 21267220 
1147 38.308000 21285248 
1148 38.339000 21303468 
1149 38.375000 21321232 
1150 38.407000 21339188 
1151 38.439000 21356904 
1152 38.475000 21375124 
1153 38.508000 21392960 
1154 38.540000 21411348 
1155 38.575000 21429256 
1156 38.607000 21447644 
1157 38.639000 21465936 
1158 38.675000 21484564 
1159 38.707000 21503000 
1160 38.740000 21522060 
1161 38.776000 21540592 
1162 38.807000 21558860 
1163 38.839000 21577248 
1164 38.875000 21595324 
1165 38.907000 21614024 
1166 38.939000 21632820 
1167 38.976000 21652192 
1168 39.008000 21670892 
1169 39.039000 21689640 
1170 39.075000 21708556 
1171 39.107000 21728144 
1172 39.139000 21746868 
1173 39.175000 21766024 
1174 39.208000 21784844 
1175 39.240000 21804408 
1176 39.276000 21824356 
1177 39.307000 21844016 
1178 39.339000 21862932 
1179 39.375000 21882136 
1180 39.407000 21900908 
1181 39.443000 21918192 
1182 39.476000 21936148 
1183 39.508000 21954632 
1184 39.543000 21972060 
1185 39.575000 21990184 
1186 39.607000 22008596 
1187 39.643000 22026792 
1188 39.675000 22044964 
1189 39.708000 22062800 
1190 39.744000 22080516 
1191 39.775000 22098760 
1192 39.807000 22117148 
1193 39.843000 22134912 
1194 39.875000 22152940 
1195 39.907000 22170776 
1196 39.943000 22188780 
1197 39.976000 22206616 
1198 40.008000 22224788 
1199 40.043000 22242816 
1200 40.075000 22261132 
1201 40.107000 22279760 
1202 40.143000 22297908 
1203 40.175000 22316152 
1204 40.208000 22334252 
1205 40.243000 22352664 
1206 40.275000 22370596 
1207 40.307000 22388864 
1208 40.343000 22407228 
1209 40.375000 22425280 
1210 40.407000 22443524 
1211 40.443000 22461456 
1212 40.476000 22479268 
1213 40.511000 22497248 
1214 40.543000 22515084 
1215 40.575000 22532944 
1216 40.611000 22551380 
1217 40.643000 22569864 
1218 40.675000 22588804 
1219 40.712000 22607336 
1220 40.743000 22625940 
1221 40.775000 22644496 
1222 40.811000 22663868 
1223 40.843000 22683576 
1224 40.875000 22702732 
1225 40.911000 22722536 
1226 40.943000 22741356 
1227 40.975000 22759264 
1228 41.011000 22777892 
1229 41.043000 22796016 
1230 41.075000 22814284 
1231 41.111000 22832840 
1232 41.143000 22851852 
1233 41.175000 22870480 
1234 41.211000 22890308 
1235 41.243000 22910280 
1236 41.275000 22930396 
1237 41.311000 22950272 
1238 41.343000 22969908 
1239 41.375000 22990456 
1240 41.411000 23011220 
1241 41.443000 23031456 
1242 41.475000 23051452 
1243 41.511000 23070704 
1244 41.543000 23091012 
1245 41.579000 23110312 
1246 41.611000 23130020 
1247 41.643000 23148984 
1248 41.679000 23168980 
1249 41.711000 23187152 
1250 41.743000 23205972 
1251 41.779000 23224216 
1252 41.811000 23242556 
1253 41.843000 23260944 
1254 41.879000 23279356 
1255 41.911000 23297192 
1256 41.943000 23314740 
1257 41.979000 23332120 
1258 42.011000 23349908 
1259 42.043000 23367216 
1260 42.079000 23385004 
1261 42.111000 23403224 
1262 42.143000 23421252 
1263 42.178000 23438824 
1264 42.211000 23457332 
1265 42.243000 23476656 
1266 42.279000 23497012 
1267 42.311000 23516912 
1268 42.343000 23535996 
1269 42.379000 23555176 
1270 42.410000 23574332 
1271 42.443000 23593560 
1272 42.479000 23612476 
1273 42.511000 23631560 
1274 42.543000 23650500 
1275 42.579000 23669344 
1276 42.611000 23689100 
1277 42.647000 23707368 
1278 42.678000 23725852 
1279 42.711000 23744624 
1280 42.747000 23763924 
1281 42.779000 23782936 
1282 42.811000 23801588 
1283 42.847000 23819904 
1284 42.879000 23838124 
1285 42.910000 23856752 
1286 42.947000 23874996 
1287 42.979000 23894464 
1288 43.011000 23913788 
1289 43.047000 23935032 
1290 43.079000 23955316 
1291 43.111000 23976560 
1292 43.146000 23997108 
1293 43.178000 24017776 
1294 43.211000 24038012 
1295 43.247000 24059232 
1296 43.279000 24080860 
1297 43.311000 24102008 
1298 43.347000 24123204 
1299 43.378000 24143752 
1300 43.410000 24163676 
1301 43.447000 24184368 
1302 43.479000 24204892 
1303 43.511000 24226328 
1304 43.547000 24247428 
1305 43.579000 24267664 
1306 43.611000 24289412 
1307 43.646000 24310416 
1308 43.679000 24331468 
1309 43.711000 24352544 
1310 43.747000 24372372 
1311 43.779000 24392656 
1312 43.815000 24413780 
1313 43.847000 24434952 
1314 43.878000 24454948 
1315 43.914000 24475328 
1316 43.947000 24495732 
1317 43.979000 24517312 
1318 44.015000 24538268 
1319 44.047000 24559680 
1320 44.079000 24580660 
1321 44.114000 24601472 
1322 44.146000 24621828 
1323 44.179000 24642976 
1324 44.215000 24664340 
1325 44.247000 24685944 
1326 44.279000 24708076 
1327 44.315000 24730328 
1328 44.346000 24751380 
1329 44.378000 24772000 
1330 44.414000 24792644 
1331 44.447000 24812088 
1332 44.479000 24832324 
1333 44.515000 24852320 
1334 44.547000 24871980 
1335 44.578000 24891616 
1336 44.614000 24910652 
1337 44.646000 24930528 
1338 44.679000 24949780 
1339 44.715000 24969848 
1340 44.747000 24989388 
1341 44.779000 25009360 
1342 44.814000 25028996 
1343 44.847000 25047984 
1344 44.882000 25065940 
1345 44.915000 25083488 
1346 44.947000 25101156 
1347 44.983000 25118656 
1348 45.015000 25134980 
1349 45.047000 25151760 
1350 45.082000 25169212 
1351 45.114000 25186496 
1352 45.146000 25203660 
1353 45.183000 25219888 
1354 45.215000 25236140 
1355 45.247000 25253064 
1356 45.283000 25269388 
1357 45.314000 25285688 
1358 45.346000 25300980 
1359 45.382000 25316656 
1360 45.415000 25331804 
1361 45.447000 25347192 
1362 45.483000 25362508 
1363 45.515000 25378304 
1364 45.546000 25393620 
1365 45.582000 25408384 
1366 45.614000 25423772 
1367 45.646000 25439040 
1368 45.683000 25454596 
1369 45.715000 25470464 
1370 45.747000 25486236 
1371 45.782000 25501576 
1372 45.814000 25517468 
1373 45.846000 25533912 
1374 45.882000 25551268 
1375 45.915000 25570016 
1376 45.951000 25590036 
1377 45.983000 25608928 
1378 46.015000 25627796 
1379 46.050000 25646592 
1380 46.082000 25665196 
1381 46.114000 25682744 
1382 46.150000 25700292 
1383 46.183000 25717552 
1384 46.215000 25735796 
1385 46.251000 25753872 
1386 46.282000 25771252 
1387 46.314000 25789280 
1388 46.350000 25806804 
1389 46.382000 25824880 
1390 46.415000 25842428 
1391 46.451000 25859904 
1392 46.483000 25878052 
1393 46.514000 25896080 
1394 46.550000 25914012 
1395 46.582000 25932304 
1396 46.614000 25950188 
1397 46.650000 25967928 
1398 46.683000 25985884 
1399 46.715000 26004080 
1400 46.750000 26022108 
1401 46.782000 26040280 
1402 46.814000 26058092 
1403 46.850000 26076624 
1404 46.882000 26094004 
1405 46.915000 26111528 
1406 46.951000 26129628 
1407 46.982000 26148496 
1408 47.015000 26167604 
1409 47.050000 26187000 
1410 47.082000 26206180 
1411 47.118000 26224760 
1412 47.151000 26243340 
1413 47.182000 26263096 
1414 47.219000 26283428 
1415 47.250000 26302296 
1416 47.282000 26321044 
1417 47.318000 26340296 
1418 47.350000 26359404 
1419 47.382000 26378296 
1420 47.419000 26396492 
1421 47.451000 26413152 
1422 47.483000 26430580 
1423 47.518000 26448008 
1424 47.550000 26466156 
1425 47.582000 26484064 
1426 47.618000 26502068 
1427 47.651000 26520120 
1428 47.683000 26538100 
1429 47.718000 26556248 
1430 47.750000 26573076 
1431 47.782000 26590264 
1432 47.818000 26607836 
1433 47.850000 26624976 
1434 47.882000 26641108 
1435 47.919000 26657384 
1436 47.950000 26673972 
1437 47.982000 26690536 
1438 48.018000 26707220 
1439 48.050000 26723856 
1440 48.082000 26740228 
1441 48.118000 26756480 
1442 48.150000 26773692 
1443 48.187000 26790712 
1444 48.218000 26808236 
1445 48.250000 26825472 
1446 48.286000 26842468 
1447 48.318000 26860088 
1448 48.350000 26877588 
1449 48.386000 26894872 
1450 48.419000 26912996 
1451 48.451000 26930928 
1452 48.486000 26949532 
1453 48.518000 26969216 
1454 48.550000 26988828 
1455 48.586000 27009328 
1456 48.618000 27029204 
1457 48.651000 27049968 
1458 48.686000 27069556 
1459 48.718000 27088856 
1460 48.750000 27107724 
1461 48.786000 27126760 
1462 48.818000 27145076 
1463 48.850000 27163176 
1464 48.886000 27180340 
1465 48.918000 27197504 
1466 48.950000 27215556 
1467 48.986000 27234352 
1468 49.018000 27253748 
1469 49.050000 27272784 
1470 49.086000 27293068 
1471 49.119000 27312152 
1472 49.151000 27331140 
1473 49.186000 27349696 
1474 49.218000 27368756 
1475 49.254000 27388056 
1476 49.286000 27408220 
1477 49.318000 27427664 
1478 49.354000 27446100 
1479 49.387000 27464632 
1480 49.418000 27483140 
1481 49.454000 27501072 
1482 49.486000 27518740 
1483 49.518000 27536768 
1484 49.554000 27554124 
1485 49.586000 27572512 
1486 49.618000 27591884 
1487 49.654000 27610824 
1488 49.686000 27630076 
1489 49.718000 27649328 
1490 49.754000 27667764 
1491 49.786000 27686512 
1492 49.818000 27704876 
1493 49.854000 27723888 
1494 49.886000 27741220 
1495 49.918000 27759272 
1496 49.954000 27777612 
1497 49.986000 27796072 
1498 50.018000 27814844 
1499 50.054000 27832752 
1500 50.086000 27851356 
1501 50.118000 27870392 
1502 50.154000 27889596 
1503 50.186000 27908488 
1504 50.218000 27927044 
1505 50.254000 27945672 
1506 50.286000 27964780 
1507 50.322000 27983744 
1508 50.353000 28002396 
1509 50.386000 28021264 
1510 50.422000 28039628 
1511 50.454000 28058160 
1512 50.486000 28076404 
1513 50.522000 28095512 
1514 50.554000 28114140 
1515 50.586000 28133512 
1516 50.621000 28152956 
1517 50.654000 28172016 
1518 50.686000 28190308 
1519 50.722000 28209608 
1520 50.754000 28229292 
1521 50.786000 28248472 
1522 50.822000 28267820 
1523 50.853000 28287816 
1524 50.886000 28307596 
1525 50.922000 28326224 
1526 50.954000 28344348 
1527 50.986000 28362232 
1528 51.022000 28380068 
1529 51.054000 28397808 
1530 51.085000 28416052 
1531 51.122000 28433624 
1532 51.154000 28451316 
1533 51.186000 28468744 
1534 51.222000 28486364 
1535 51.254000 28504032 
1536 51.286000 28521532 
1537 51.322000 28538216 
1538 51.354000 28555932 
1539 51.386000 28573576 
1540 51.422000 28591484 
1541 51.454000 28609272 
1542 51.490000 28627996 
1543 51.522000 28646192 
1544 51.554000 28664220 
1545 51.589000 28681456 
1546 51.622000 28699580 
1547 51.654000 28718064 
1548 51.690000 28736764 
1549 51.722000 28755560 
1550 51.754000 28774596 
1551 51.790000 28793008 
1552 51.821000 28811204 
1553 51.854000 28828488 
1554 51.890000 28845916 
1555 51.922000 28863992 
1556 51.954000 28882476 
1557 51.990000 28900048 
1558 52.022000 28918436 
1559 52.054000 28936656 
1560 52.089000 28954972 
1561 52.122000 28975640 
1562 52.154000 28994172 
1563 52.190000 29014024 
1564 52.222000 29033852 
1565 52.254000 29053488 
1566 52.289000 29074228 
1567 52.321000 29093984 
1568 52.354000 29114148 
1569 52.390000 29134864 
1570 52.422000 29155916 
1571 52.454000 29176200 
1572 52.490000 29196892 
1573 52.522000 29217176 
1574 52.557000 29237604 
1575 52.589000 29257024 
1576 52.622000 29276444 
1577 52.658000 29296320 
1578 52.690000 29316388 
1579 52.722000 29337392 
1580 52.758000 29357748 
1581 52.789000 29377408 
1582 52.821000 29398196 
1583 52.858000 29418216 
1584 52.890000 29437924 
1585 52.922000 29458784 
1586 52.958000 29478972 
1587 52.990000 29497840 
1588 53.021000 29516876 
1589 53.057000 29535024 
1590 53.090000 29554516 
1591 53.122000 29573552 
1592 53.158000 29593308 
1593 53.190000 29613016 
1594 53.222000 29632316 
1595 53.257000 29652096 
1596 53.289000 29671660 
1597 53.321000 29690912 
1598 53.357000 29710068 
1599 53.390000 29729416 
1600 53.422000 29748668 
1601 53.458000 29767128 
1602 53.489000 29786260 
1603 53.521000 29805728 
1604 53.557000 29825484 
1605 53.590000 29845168 
1606 53.626000 29865596 
1607 53.658000 29884608 
1608 53.690000 29903596 
1609 53.726000 29924048 
1610 53.757000 29945892 
1611 53.789000 29968432 
1612 53.825000 29990756 
1613 53.858000 30012744 
1614 53.890000 30033796 
1615 53.926000 30054896 
1616 53.958000 30075204 
1617 53.990000 30096472 
1618 54.025000 30117908 
1619 54.057000 30138456 
1620 54.090000 30158860 
1621 54.126000 30179816 
1622 54.158000 30199812 
1623 54.190000 30218776 
1624 54.225000 30238580 
1625 54.257000 30258720 
1626 54.289000 30277756 
1627 54.325000 30296552 
1628 54.358000 30314244 
1629 54.390000 30331960 
1630 54.426000 30349916 
1631 54.457000 30368496 
1632 54.489000 30386620 
1633 54.525000 30404120 
1634 54.557000 30421236 
1635 54.590000 30437656 
1636 54.626000 30454412 
1637 54.658000 30470928 
1638 54.690000 30487228 
1639 54.725000 30503360 
1640 54.757000 30519252 
1641 54.793000 30535864 
1642 54.826000 30551684 
1643 54.858000 30567432 
1644 54.894000 30583372 
1645 54.925000 30598976 
1646 54.957000 30614244 
1647 54.993000 30629656 
1648 55.025000 30645092 
1649 55.057000 30661080 
1650 55.094000 30676780 
1651 55.126000 30692144 
1652 55.157000 30707988 
1653 55.193000 30723832 
1654 55.225000 30739076 
1655 55.257000 30754728 
1656 55.293000 30770308 
1657 55.326000 30786176 
1658 55.358000 30802044 
1659 55.394000 30817720 
1660 55.425000 30833780 
1661 55.457000 30850248 
1662 55.493000 30866524 
1663 55.525000 30883352 
1664 55.557000 30899964 
1665 55.594000 30915496 
1666 55.626000 30930740 
1667 55.658000 30945408 
1668 55.693000 30960340 
1669 55.725000 30975440 
1670 55.757000 30990300 
1671 55.793000 31005232 
1672 55.826000 31019588 
1673 55.862000 31033752 
1674 55.893000 31048180 
1675 55.925000 31063376 
1676 55.961000 31078044 
1677 55.993000 31093168 
1678 56.025000 31107788 
1679 56.061000 31122720 
1680 56.094000 31137796 
1681 56.126000 31153208 
1682 56.161000 31168572 
1683 56.193000 31184992 
1684 56.225000 31201076 
1685 56.261000 31218096 
1686 56.293000 31234420 
1687 56.326000 31251368 
1688 56.362000 31267932 
1689 56.394000 31285432 
1690 56.425000 31302212 
1691 56.461000 31318608 
1692 56.493000 31335004 
1693 56.525000 31351976 
1694 56.561000 31368780 
1695 56.594000 31385872 
1696 56.625000 31403564 
1697 56.661000 31421664 
1698 56.693000 31441084 
1699 56.725000 31458872 
1700 56.761000 31477500 
1701 56.793000 31496752 
1702 56.826000 31515860 
1703 56.861000 31534320 
1704 56.893000 31553908 
1705 56.929000 31573616 
1706 56.961000 31593108 
1707 56.993000 31612816 
1708 57.029000 31632404 
1709 57.062000 31654392 
1710 57.094000 31676428 
1711 57.129000 31697624 
1712 57.161000 31718460 
1713 57.193000 31738816 
1714 57.229000 31759100 
1715 57.261000 31778400 
1716 57.293000 31797868 
1717 57.330000 31817936 
1718 57.361000 31837404 
1719 57.393000 31855936 
1720 57.429000 31874132 
1721 57.461000 31892352 
1722 57.493000 31911316 
1723 57.529000 31929224 
1724 57.562000 31947012 
1725 57.594000 31964920 
1726 57.629000 31983548 
1727 57.661000 32001960 
1728 57.693000 32019796 
1729 57.729000 32037440 
1730 57.761000 32055444 
1731 57.793000 32073424 
1732 57.829000 32091332 
1733 57.861000 32109312 
1734 57.893000 32126860 
1735 57.929000 32144840 
1736 57.961000 32163132 
1737 57.997000 32181520 
1738 58.029000 32199716 
1739 58.062000 32217792 
1740 58.097000 32235820 
1741 58.129000 32253680 
1742 58.161000 32271276 
1743 58.197000 32289232 
1744 58.229000 32306348 
1745 58.261000 32323176 
1746 58.297000 32340004 
1747 58.329000 32357384 
1748 58.361000 32374596 
1749 58.397000 32391328 
1750 58.429000 32408540 
1751 58.461000 32426040 
1752 58.497000 32443180 
1753 58.529000 32460176 
1754 58.562000 32477460 
1755 58.597000 32494840 
1756 58.629000 32512244 
1757 58.661000 32529816 
1758 58.697000 32547292 
1759 58.729000 32565560 
1760 58.761000 32583948 
1761 58.797000 32601832 
1762 58.829000 32619284 
1763 58.861000 32637240 
1764 58.897000 32655052 
1765 58.929000 32672744 
1766 58.961000 32690604 
1767 58.997000 32708296 
1768 59.029000 32725916 
1769 59.061000 32743584 
1770 59.097000 32760772 
1771 59.129000 32778440 
1772 59.165000 32795316 
1773 59.197000 32812264 
1774 59.229000 32829428 
1775 59.265000 32846928 
1776 59.297000 32864740 
1777 59.329000 32882336 
1778 59.365000 32899572 
1779 59.397000 32917456 
1780 59.429000 32935196 
1781 59.465000 32952576 
1782 59.497000 32970004 
1783 59.528000 32987504 
1784 59.565000 33005532 
1785 59.597000 33023680 
1786 59.629000 33042788 
1787 59.665000 33061872 
1788 59.697000 33082780 
1789 59.729000 33103400 
1790 59.764000 33122628 
1791 59.797000 33142288 
1792 59.829000 33159428 
1793 59.865000 33176352 
1794 59.897000 33192820 
1795 59.965000 33210104 
1796 59.996000 33225828 
1797 60.029000 33242176 
1798 60.065000 33259100 
1799 60.097000 33275640 
1800 60.129000 33292012 
1801 60.165000 33308024 
1802 60.197000 33324156 
1803 60.232000 33341344 
1804 60.264000 33359372 
1805 60.296000 33377424 
1806 60.333000 33394756 
1807 60.365000 33411440 
1808 60.397000 33428412 
1809 60.433000 33445720 
1810 60.464000 33463412 
1811 60.496000 33481536 
1812 60.533000 33498604 
1813 60.565000 33516248 
1814 60.597000 33534972 
1815 60.633000 33552832 
1816 60.665000 33570860 
1817 60.697000 33588696 
1818 60.732000 33607300 
1819 60.764000 33625616 
1820 60.797000 33643932 
1821 60.833000 33661624 
1822 60.865000 33679244 
1823 60.897000 33696600 
1824 60.933000 33714364 
1825 60.964000 33732296 
1826 60.996000 33749532 
1827 61.033000 33766648 
1828 61.065000 33783188 
1829 61.097000 33800400 
1830 61.133000 33817876 
1831 61.165000 33834992 
1832 61.197000 33851676 
1833 61.232000 33868816 
1834 61.265000 33885956 
1835 61.301000 33902448 
1836 61.333000 33919084 
1837 61.365000 33935816 
1838 61.401000 33952620 
1839 61.432000 33969016 
1840 61.464000 33985124 
1841 61.500000 34001976 
1842 61.533000 34019356 
1843 61.565000 34036808 
1844 61.601000 34052988 
1845 61.633000 34069744 
1846 61.665000 34085900 
1847 61.700000 34102776 
1848 61.732000 34119724 
1849 61.764000 34136624 
1850 61.801000 34153308 
1851 61.833000 34169872 
1852 61.865000 34186148 
1853 61.901000 34202760 
1854 61.932000 34219780 
1855 61.964000 34236800 
1856 62.000000 34253628 
1857 62.033000 34270624 
1858 62.065000 34287668 
1859 62.101000 34304328 
1860 62.133000 34320820 
1861 62.164000 34336856 
1862 62.200000 34352820 
1863 62.232000 34369240 
1864 62.265000 34384988 
1865 62.301000 34401168 
1866 62.333000 34417372 
1867 62.369000 34433120 
1868 62.400000 34449132 
1869 62.432000 34465336 
1870 62.468000 34481228 
1871 62.500000 34497576 
1872 62.533000 34513468 
1873 62.569000 34529312 
1874 62.601000 34544748 
1875 62.632000 34560832 
1876 62.668000 34576964 
1877 62.700000 34592040 
1878 62.732000 34607572 
1879 62.769000 34623296 
1880 62.801000 34639476 
1881 62.833000 34655800 
1882 62.869000 34671932 
1883 62.900000 34688088 
1884 62.932000 34704076 
1885 62.968000 34720664 
1886 63.001000 34736580 
1887 63.033000 34753168 
1888 63.069000 34769636 
1889 63.101000 34786104 
1890 63.132000 34802740 
1891 63.168000 34819448 
1892 63.200000 34836588 
1893 63.232000 34853080 
1894 63.269000 34869572 
1895 63.301000 34886712 
1896 63.333000 34903756 
1897 63.368000 34920728 
1898 63.400000 34937820 
1899 63.432000 34955176 
1900 63.468000 34973300 
1901 63.500000 34991136 
1902 63.537000 35008852 
1903 63.569000 35026544 
1904 63.601000 35043948 
1905 63.636000 35062168 
1906 63.668000 35080604 
1907 63.700000 35098392 
1908 63.736000 35116324 
1909 63.769000 35133896 
1910 63.801000 35151684 
1911 63.837000 35169856 
1912 63.868000 35187836 
1913 63.900000 35205672 
1914 63.936000 35223652 
1915 63.968000 35241344 
1916 64.001000 35259108 
1917 64.037000 35277040 
1918 64.069000 35294780 
1919 64.100000 35312088 
1920 64.136000 35330308 
1921 64.168000 35347616 
1922 64.200000 35364996 
1923 64.236000 35382952 
1924 64.269000 35400596 
1925 64.301000 35418768 
1926 64.336000 35436484 
1927 64.368000 35453888 
1928 64.400000 35471580 
1929 64.436000 35489224 
1930 64.468000 35507156 
1931 64.501000 35525112 
1932 64.537000 35542132 
1933 64.569000 35559416 
1934 64.604000 35576724 
1935 64.636000 35593936 
1936 64.668000 35611316 
1937 64.704000 35628720 
1938 64.737000 35645932 
1939 64.769000 35663288 
1940 64.805000 35680524 
1941 64.836000 35698480 
1942 64.868000 35715740 
1943 64.904000 35733744 
1944 64.936000 35751268 
1945 64.968000 35768792 
1946 65.005000 35786172 
1947 65.037000 35803912 
1948 65.068000 35821556 
1949 65.104000 35838528 
1950 65.136000 35855836 
1951 65.168000 35873552 
1952 65.204000 35891700 
1953 65.237000 35909392 
1954 65.269000 35926916 
1955 65.304000 35944704 
1956 65.336000 35962708 
1957 65.368000 35980832 
1958 65.404000 35998668 
1959 65.436000 36015904 
1960 65.468000 36033140 
