# Supplementary material for: A 3D-Video-Based Computerized Analysis of Social and Sexual Interactions in Rats
Source: PLoS One. 2013 Oct 30;8(10):e78460. doi: 10.1371/journal.pone.0078460 (PMC3813688; doi:10.1371/journal.pone.0078460)
Supplement: File S1 — The file includes Software S1 (for recording partial 3D hulls), S2 (for converting partial 3D hulls to a 3D hull stream), S3 (for tracking body parts in a 3D hull stream) and S4 (for behavioral recognition based on traces of body parts), manuals for the software and sample data. (ZIP) [file pone.0078460.s008.zip › sample data (male-female sexual behavior)/TS1.txt]

1640 0 34862020 
1641 0 34862051 
1642 0 34862083 
1643 0 34862120 
1644 0 34862152 
1645 0 34862184 
1646 0 34862220 
1647 0 34862252 
1648 0 34862284 
1649 0 34862319 
1650 0 34862352 
1651 0 34862384 
1652 0 34862420 
1653 0 34862452 
1654 0 34862484 
1655 0 34862520 
1656 0 34862551 
1657 0 34862584 
1658 0 34862620 
1659 0 34862652 
1660 0 34862684 
1661 0 34862720 
1662 0 34862752 
1663 0 34862783 
1664 0 34862819 
1665 0 34862852 
1666 0 34862884 
1667 0 34862920 
1668 0 34862952 
1669 0 34862984 
1670 0 34863019 
1671 0 34863051 
1672 0 34863088 
1673 0 34863120 
1674 0 34863152 
1675 0 34863188 
1676 0 34863220 
1677 0 34863252 
1678 0 34863287 
1679 0 34863320 
1680 0 34863352 
1681 0 34863388 
1682 0 34863420 
1683 0 34863452 
1684 0 34863488 
1685 0 34863519 
1686 0 34863551 
1687 0 34863588 
1688 0 34863620 
1689 0 34863652 
1690 0 34863688 
1691 0 34863720 
1692 0 34863751 
1693 0 34863787 
1694 0 34863820 
1695 0 34863852 
1696 0 34863888 
1697 0 34863920 
1698 0 34863952 
1699 0 34863987 
1700 0 34864019 
1701 0 34864051 
1702 0 34864088 
1703 0 34864120 
1704 0 34864156 
1705 0 34864188 
1706 0 34864220 
1707 0 34864255 
1708 0 34864287 
1709 0 34864320 
1710 0 34864356 
1711 0 34864388 
1712 0 34864420 
1713 0 34864456 
1714 0 34864487 
1715 0 34864519 
1716 0 34864555 
1717 0 34864588 
1718 0 34864620 
1719 0 34864656 
1720 0 34864688 
1721 0 34864719 
1722 0 34864755 
1723 0 34864787 
1724 0 34864820 
1725 0 34864856 
1726 0 34864888 
1727 0 34864920 
1728 0 34864955 
1729 0 34864987 
1730 0 34865019 
1731 0 34865055 
1732 0 34865088 
1733 0 34865120 
1734 0 34865156 
1735 0 34865187 
1736 0 34865223 
1737 0 34865255 
1738 0 34865287 
1739 0 34865324 
1740 0 34865356 
1741 0 34865388 
1742 0 34865424 
1743 0 34865455 
1744 0 34865487 
1745 0 34865523 
1746 0 34865556 
1747 0 34865588 
1748 0 34865624 
1749 0 34865656 
1750 0 34865687 
1751 0 34865723 
1752 0 34865755 
1753 0 34865787 
1754 0 34865824 
1755 0 34865856 
1756 0 34865888 
1757 0 34865923 
1758 0 34865955 
1759 0 34865987 
1760 0 34866023 
1761 0 34866056 
1762 0 34866088 
1763 0 34866124 
1764 0 34866155 
1765 0 34866188 
1766 0 34866223 
1767 0 34866255 
1768 0 34866287 
1769 0 34866324 
1770 0 34866356 
1771 0 34866391 
1772 0 34866423 
1773 0 34866455 
1774 0 34866491 
1775 0 34866523 
1776 0 34866556 
1777 0 34866592 
1778 0 34866623 
1779 0 34866655 
1780 0 34866691 
1781 0 34866723 
1782 0 34866755 
1783 0 34866791 
1784 0 34866824 
1785 0 34866855 
1786 0 34866891 
1787 0 34866923 
1788 0 34866955 
1789 0 34866991 
1790 0 34867023 
1791 0 34867056 
1792 0 34867092 
1793 0 34867123 
1794 0 34867155 
1795 0 34867191 
1796 0 34867223 
1797 0 34867255 
1798 0 34867292 
1799 0 34867324 
1800 0 34867356 
1801 0 34867391 
1802 0 34867423 
1803 0 34867459 
1804 0 34867491 
1805 0 34867523 
1806 0 34867560 
1807 0 34867591 
1808 0 34867623 
1809 0 34867659 
1810 0 34867691 
1811 0 34867723 
1812 0 34867759 
1813 0 34867792 
1814 0 34867824 
1815 0 34867859 
1816 0 34867891 
1817 0 34867923 
1818 0 34867959 
1819 0 34867991 
1820 0 34868023 
1821 0 34868060 
1822 0 34868091 
1823 0 34868123 
1824 0 34868159 
1825 0 34868191 
1826 0 34868223 
1827 0 34868259 
1828 0 34868292 
1829 0 34868324 
1830 0 34868359 
1831 0 34868391 
1832 0 34868423 
1833 0 34868459 
1834 0 34868491 
1835 0 34868527 
1836 0 34868559 
1837 0 34868591 
1838 0 34868627 
1839 0 34868659 
1840 0 34868691 
1841 0 34868727 
1842 0 34868759 
1843 0 34868792 
1844 0 34868827 
1845 0 34868859 
1846 0 34868891 
1847 0 34868927 
1848 0 34868959 
1849 0 34868991 
1850 0 34869028 
1851 0 34869059 
1852 0 34869091 
1853 0 34869127 
1854 0 34869159 
1855 0 34869191 
1856 0 34869227 
1857 0 34869258 
1858 0 34869292 
1859 0 34869327 
1860 0 34869359 
1861 0 34869391 
1862 0 34869427 
1863 0 34869459 
1864 0 34869491 
1865 0 34869527 
1866 0 34869559 
1867 0 34869591 
1868 0 34869627 
1869 0 34869659 
1870 0 34869695 
1871 0 34869727 
1872 0 34869758 
1873 0 34869795 
1874 0 34869827 
1875 0 34869859 
1876 0 34869895 
1877 0 34869927 
1878 0 34869959 
1879 0 34869994 
1880 0 34870027 
1881 0 34870059 
1882 0 34870095 
1883 0 34870127 
1884 0 34870159 
1885 0 34870195 
1886 0 34870227 
1887 0 34870259 
1888 0 34870295 
1889 0 34870327 
1890 0 34870359 
1891 0 34870395 
1892 0 34870427 
1893 0 34870459 
1894 0 34870494 
1895 0 34870527 
1896 0 34870559 
1897 0 34870595 
1898 0 34870627 
1899 0 34870659 
1900 0 34870695 
1901 0 34870726 
1902 0 34870762 
1903 0 34870795 
1904 0 34870827 
1905 0 34870863 
1906 0 34870895 
1907 0 34870927 
1908 0 34870962 
1909 0 34870994 
1910 0 34871026 
1911 0 34871063 
1912 0 34871095 
1913 0 34871127 
1914 0 34871163 
1915 0 34871194 
1916 0 34871226 
1917 0 34871263 
1918 0 34871295 
1919 0 34871327 
1920 0 34871363 
1921 0 34871395 
1922 0 34871427 
1923 0 34871462 
1924 0 34871495 
1925 0 34871527 
1926 0 34871563 
1927 0 34871595 
1928 0 34871627 
1929 0 34871663 
1930 0 34871694 
1931 0 34871726 
1932 0 34871763 
1933 0 34871795 
1934 0 34871831 
1935 0 34871863 
1936 0 34871895 
1937 0 34871930 
1938 0 34871962 
1939 0 34871994 
1940 0 34872031 
1941 0 34872063 
1942 0 34872095 
1943 0 34872131 
1944 0 34872162 
1945 0 34872194 
1946 0 34872230 
1947 0 34872263 
1948 0 34872295 
1949 0 34872331 
1950 0 34872363 
1951 0 34872395 
1952 0 34872430 
1953 0 34872462 
1954 0 34872495 
1955 0 34872531 
1956 0 34872563 
1957 0 34872595 
1958 0 34872631 
1959 0 34872662 
1960 0 34872694 
1961 0 34872730 
1962 0 34872763 
1963 0 34872795 
1964 0 34872831 
1965 0 34872863 
1966 0 34872898 
1967 0 34872930 
1968 0 34872962 
1969 0 34872998 
1970 0 34873031 
1971 0 34873063 
1972 0 34873099 
1973 0 34873130 
1974 0 34873162 
1975 0 34873198 
1976 0 34873231 
1977 0 34873263 
1978 0 34873299 
1979 0 34873331 
1980 0 34873363 
1981 0 34873398 
1982 0 34873430 
1983 0 34873462 
1984 0 34873499 
1985 0 34873531 
1986 0 34873563 
1987 0 34873599 
1988 0 34873630 
1989 0 34873662 
1990 0 34873698 
1991 0 34873731 
1992 0 34873763 
1993 0 34873799 
1994 0 34873831 
1995 0 34873862 
1996 0 34873898 
1997 0 34873930 
1998 0 34873962 
1999 0 34873999 
2000 0 34874031 
2001 0 34874067 
2002 0 34874098 
2003 0 34874130 
2004 0 34874166 
2005 0 34874198 
2006 0 34874231 
2007 0 34874267 
2008 0 34874299 
2009 0 34874331 
2010 0 34874366 
2011 0 34874398 
2012 0 34874430 
2013 0 34874466 
2014 0 34874499 
2015 0 34874531 
2016 0 34874567 
2017 0 34874598 
2018 0 34874630 
2019 0 34874666 
2020 0 34874698 
2021 0 34874731 
2022 0 34874767 
2023 0 34874799 
2024 0 34874830 
2025 0 34874866 
2026 0 34874898 
2027 0 34874930 
2028 0 34874966 
2029 0 34874999 
2030 0 34875031 
2031 0 34875066 
2032 0 34875098 
2033 0 34875134 
2034 0 34875166 
2035 0 34875198 
2036 0 34875235 
2037 0 34875267 
2038 0 34875299 
2039 0 34875334 
2040 0 34875366 
2041 0 34875398 
2042 0 34875434 
2043 0 34875467 
2044 0 34875499 
2045 0 34875534 
2046 0 34875566 
2047 0 34875598 
2048 0 34875634 
2049 0 34875666 
2050 0 34875698 
2051 0 34875735 
2052 0 34875766 
2053 0 34875798 
2054 0 34875834 
2055 0 34875866 
2056 0 34875898 
2057 0 34875934 
2058 0 34875967 
2059 0 34875999 
2060 0 34876034 
2061 0 34876066 
2062 0 34876098 
2063 0 34876134 
2064 0 34876166 
2065 0 34876202 
2066 0 34876235 
2067 0 34876267 
2068 0 34876302 
2069 0 34876334 
2070 0 34876366 
2071 0 34876402 
2072 0 34876434 
2073 0 34876467 
2074 0 34876502 
2075 0 34876534 
2076 0 34876566 
2077 0 34876602 
2078 0 34876634 
2079 0 34876666 
2080 0 34876702 
2081 0 34876734 
2082 0 34876766 
2083 0 34876802 
2084 0 34876834 
2085 0 34876866 
2086 0 34876902 
2087 0 34876934 
2088 0 34876967 
2089 0 34877002 
2090 0 34877034 
2091 0 34877066 
2092 0 34877102 
2093 0 34877134 
2094 0 34877166 
2095 0 34877203 
2096 0 34877234 
2097 0 34877266 
2098 0 34877302 
2099 0 34877334 
2100 0 34877370 
2101 0 34877402 
2102 0 34877434 
2103 0 34877470 
2104 0 34877502 
2105 0 34877534 
2106 0 34877570 
2107 0 34877602 
2108 0 34877634 
2109 0 34877670 
2110 0 34877702 
2111 0 34877734 
2112 0 34877770 
2113 0 34877802 
2114 0 34877834 
2115 0 34877870 
2116 0 34877902 
2117 0 34877934 
2118 0 34877970 
2119 0 34878002 
2120 0 34878034 
2121 0 34878070 
2122 0 34878102 
2123 0 34878134 
2124 0 34878170 
2125 0 34878202 
2126 0 34878234 
2127 0 34878270 
2128 0 34878302 
2129 0 34878334 
2130 0 34878370 
2131 0 34878402 
2132 0 34878437 
2133 0 34878470 
2134 0 34878502 
2135 0 34878538 
2136 0 34878570 
2137 0 34878602 
2138 0 34878638 
2139 0 34878669 
2140 0 34878702 
2141 0 34878738 
2142 0 34878770 
2143 0 34878802 
2144 0 34878838 
2145 0 34878870 
2146 0 34878902 
2147 0 34878937 
2148 0 34878970 
2149 0 34879002 
2150 0 34879038 
2151 0 34879070 
2152 0 34879102 
2153 0 34879138 
2154 0 34879169 
2155 0 34879202 
2156 0 34879238 
2157 0 34879270 
2158 0 34879302 
2159 0 34879338 
2160 0 34879370 
2161 0 34879401 
2162 0 34879438 
2163 0 34879470 
2164 0 34879506 
2165 0 34879538 
2166 0 34879570 
2167 0 34879606 
2168 0 34879637 
2169 0 34879669 
2170 0 34879706 
2171 0 34879738 
2172 0 34879770 
2173 0 34879806 
2174 0 34879838 
2175 0 34879869 
2176 0 34879905 
2177 0 34879938 
2178 0 34879970 
2179 0 34880006 
2180 0 34880038 
2181 0 34880070 
2182 0 34880105 
2183 0 34880137 
2184 0 34880169 
2185 0 34880206 
2186 0 34880238 
2187 0 34880270 
2188 0 34880306 
2189 0 34880337 
2190 0 34880369 
2191 0 34880405 
2192 0 34880438 
2193 0 34880470 
2194 0 34880506 
2195 0 34880538 
2196 0 34880574 
2197 0 34880605 
2198 0 34880637 
2199 0 34880673 
2200 0 34880706 
2201 0 34880738 
2202 0 34880774 
2203 0 34880806 
2204 0 34880837 
2205 0 34880873 
2206 0 34880905 
2207 0 34880938 
2208 0 34880974 
2209 0 34881006 
2210 0 34881038 
2211 0 34881074 
2212 0 34881105 
2213 0 34881137 
2214 0 34881174 
2215 0 34881206 
2216 0 34881238 
2217 0 34881274 
2218 0 34881305 
2219 0 34881337 
2220 0 34881373 
2221 0 34881406 
2222 0 34881438 
2223 0 34881474 
2224 0 34881506 
2225 0 34881538 
2226 0 34881573 
2227 0 34881605 
2228 0 34881637 
2229 0 34881674 
2230 0 34881706 
2231 0 34881742 
2232 0 34881774 
2233 0 34881805 
2234 0 34881841 
2235 0 34881873 
2236 0 34881905 
2237 0 34881942 
2238 0 34881974 
2239 0 34882006 
2240 0 34882041 
2241 0 34882073 
2242 0 34882105 
2243 0 34882141 
2244 0 34882174 
2245 0 34882206 
2246 0 34882242 
2247 0 34882273 
2248 0 34882305 
2249 0 34882341 
2250 0 34882373 
2251 0 34882406 
2252 0 34882442 
2253 0 34882474 
2254 0 34882506 
2255 0 34882541 
2256 0 34882573 
2257 0 34882605 
2258 0 34882641 
2259 0 34882674 
2260 0 34882706 
2261 0 34882742 
2262 0 34882773 
2263 0 34882809 
2264 0 34882841 
2265 0 34882873 
2266 0 34882910 
2267 0 34882942 
2268 0 34882974 
2269 0 34883009 
2270 0 34883041 
2271 0 34883073 
2272 0 34883109 
2273 0 34883142 
2274 0 34883174 
2275 0 34883210 
2276 0 34883241 
2277 0 34883273 
2278 0 34883309 
2279 0 34883341 
2280 0 34883373 
2281 0 34883410 
2282 0 34883442 
2283 0 34883474 
2284 0 34883509 
2285 0 34883541 
2286 0 34883573 
2287 0 34883609 
2288 0 34883642 
2289 0 34883674 
2290 0 34883710 
2291 0 34883741 
2292 0 34883773 
2293 0 34883809 
2294 0 34883841 
2295 0 34883877 
2296 0 34883910 
2297 0 34883942 
2298 0 34883977 
2299 0 34884009 
2300 0 34884041 
2301 0 34884077 
2302 0 34884109 
2303 0 34884142 
2304 0 34884178 
2305 0 34884209 
2306 0 34884241 
2307 0 34884277 
2308 0 34884309 
2309 0 34884341 
2310 0 34884377 
2311 0 34884410 
2312 0 34884442 
2313 0 34884477 
2314 0 34884509 
2315 0 34884541 
2316 0 34884577 
2317 0 34884609 
2318 0 34884642 
2319 0 34884678 
2320 0 34884709 
2321 0 34884741 
2322 0 34884777 
2323 0 34884809 
2324 0 34884841 
2325 0 34884877 
2326 0 34884910 
2327 0 34884945 
2328 0 34884977 
2329 0 34885009 
2330 0 34885045 
2331 0 34885077 
2332 0 34885109 
2333 0 34885146 
2334 0 34885177 
2335 0 34885209 
2336 0 34885245 
2337 0 34885277 
2338 0 34885309 
2339 0 34885345 
2340 0 34885377 
2341 0 34885410 
2342 0 34885445 
2343 0 34885477 
2344 0 34885509 
2345 0 34885545 
2346 0 34885577 
2347 0 34885609 
2348 0 34885646 
2349 0 34885677 
2350 0 34885709 
2351 0 34885745 
2352 0 34885777 
2353 0 34885809 
2354 0 34885845 
2355 0 34885877 
2356 0 34885909 
2357 0 34885945 
2358 0 34885977 
2359 0 34886009 
2360 0 34886045 
2361 0 34886077 
2362 0 34886113 
2363 0 34886145 
2364 0 34886177 
2365 0 34886213 
2366 0 34886245 
2367 0 34886277 
2368 0 34886313 
2369 0 34886345 
2370 0 34886377 
2371 0 34886413 
2372 0 34886445 
2373 0 34886477 
2374 0 34886513 
2375 0 34886545 
2376 0 34886577 
2377 0 34886612 
2378 0 34886645 
2379 0 34886677 
2380 0 34886713 
2381 0 34886745 
2382 0 34886777 
2383 0 34886813 
2384 0 34886844 
2385 0 34886877 
2386 0 34886913 
2387 0 34886945 
2388 0 34886977 
2389 0 34887013 
2390 0 34887045 
2391 0 34887077 
2392 0 34887113 
2393 0 34887145 
2394 0 34887181 
2395 0 34887213 
2396 0 34887245 
2397 0 34887281 
2398 0 34887313 
2399 0 34887344 
2400 0 34887381 
2401 0 34887413 
2402 0 34887445 
2403 0 34887481 
2404 0 34887513 
2405 0 34887545 
2406 0 34887580 
2407 0 34887613 
2408 0 34887645 
2409 0 34887681 
2410 0 34887713 
2411 0 34887745 
2412 0 34887781 
2413 0 34887812 
2414 0 34887844 
2415 0 34887881 
2416 0 34887913 
2417 0 34887945 
2418 0 34887981 
2419 0 34888013 
2420 0 34888045 
2421 0 34888080 
2422 0 34888113 
2423 0 34888145 
2424 0 34888181 
2425 0 34888213 
2426 0 34888249 
2427 0 34888281 
2428 0 34888313 
2429 0 34888348 
2430 0 34888381 
2431 0 34888413 
2432 0 34888449 
2433 0 34888481 
2434 0 34888513 
2435 0 34888548 
2436 0 34888580 
2437 0 34888612 
2438 0 34888649 
2439 0 34888681 
2440 0 34888713 
2441 0 34888749 
2442 0 34888780 
2443 0 34888812 
2444 0 34888849 
2445 0 34888881 
2446 0 34888913 
2447 0 34888949 
2448 0 34888981 
2449 0 34889013 
2450 0 34889048 
2451 0 34889080 
2452 0 34889113 
2453 0 34889149 
2454 0 34889181 
2455 0 34889213 
2456 0 34889249 
2457 0 34889280 
2458 0 34889312 
2459 0 34889349 
2460 0 34889381 
2461 0 34889417 
2462 0 34889449 
2463 0 34889481 
2464 0 34889516 
2465 0 34889548 
2466 0 34889580 
2467 0 34889617 
2468 0 34889649 
2469 0 34889681 
2470 0 34889717 
2471 0 34889748 
2472 0 34889780 
2473 0 34889816 
2474 0 34889849 
2475 0 34889881 
2476 0 34889917 
2477 0 34889949 
2478 0 34889981 
2479 0 34890016 
2480 0 34890048 
2481 0 34890081 
2482 0 34890117 
2483 0 34890149 
2484 0 34890181 
2485 0 34890217 
2486 0 34890248 
2487 0 34890280 
2488 0 34890316 
2489 0 34890349 
2490 0 34890381 
2491 0 34890417 
2492 0 34890449 
2493 0 34890484 
2494 0 34890516 
2495 0 34890548 
2496 0 34890584 
2497 0 34890617 
2498 0 34890649 
2499 0 34890685 
2500 0 34890716 
2501 0 34890748 
2502 0 34890784 
2503 0 34890816 
2504 0 34890849 
2505 0 34890885 
2506 0 34890917 
2507 0 34890948 
2508 0 34890984 
2509 0 34891016 
2510 0 34891048 
2511 0 34891085 
2512 0 34891117 
2513 0 34891149 
2514 0 34891185 
2515 0 34891216 
2516 0 34891248 
2517 0 34891284 
2518 0 34891317 
2519 0 34891349 
2520 0 34891385 
2521 0 34891417 
2522 0 34891448 
2523 0 34891484 
2524 0 34891516 
2525 0 34891552 
2526 0 34891585 
2527 0 34891617 
2528 0 34891653 
2529 0 34891684 
2530 0 34891716 
2531 0 34891752 
2532 0 34891784 
2533 0 34891817 
2534 0 34891853 
2535 0 34891885 
2536 0 34891917 
2537 0 34891952 
2538 0 34891984 
2539 0 34892016 
2540 0 34892052 
2541 0 34892085 
2542 0 34892117 
2543 0 34892152 
2544 0 34892184 
2545 0 34892216 
2546 0 34892252 
2547 0 34892284 
2548 0 34892317 
2549 0 34892353 
2550 0 34892384 
2551 0 34892416 
2552 0 34892452 
2553 0 34892484 
2554 0 34892516 
2555 0 34892552 
2556 0 34892585 
2557 0 34892621 
2558 0 34892652 
2559 0 34892684 
2560 0 34892720 
2561 0 34892752 
2562 0 34892784 
2563 0 34892821 
2564 0 34892853 
2565 0 34892885 
2566 0 34892920 
2567 0 34892952 
2568 0 34892984 
2569 0 34893020 
2570 0 34893053 
2571 0 34893085 
2572 0 34893120 
2573 0 34893152 
2574 0 34893184 
2575 0 34893220 
2576 0 34893252 
2577 0 34893284 
2578 0 34893321 
2579 0 34893352 
2580 0 34893384 
2581 0 34893420 
2582 0 34893452 
2583 0 34893484 
2584 0 34893520 
2585 0 34893553 
2586 0 34893585 
2587 0 34893620 
2588 0 34893652 
2589 0 34893684 
2590 0 34893720 
2591 0 34893752 
2592 0 34893788 
2593 0 34893821 
2594 0 34893852 
2595 0 34893888 
2596 0 34893920 
2597 0 34893952 
2598 0 34893988 
2599 0 34894020 
2600 0 34894052 
2601 0 34894089 
2602 0 34894120 
2603 0 34894152 
2604 0 34894188 
2605 0 34894220 
2606 0 34894252 
2607 0 34894288 
2608 0 34894320 
2609 0 34894352 
2610 0 34894388 
2611 0 34894420 
2612 0 34894452 
2613 0 34894488 
2614 0 34894520 
2615 0 34894553 
2616 0 34894588 
2617 0 34894620 
2618 0 34894652 
2619 0 34894688 
2620 0 34894720 
2621 0 34894752 
2622 0 34894788 
2623 0 34894821 
2624 0 34894856 
2625 0 34894888 
2626 0 34894920 
2627 0 34894956 
2628 0 34894988 
2629 0 34895020 
2630 0 34895056 
2631 0 34895088 
2632 0 34895120 
2633 0 34895156 
2634 0 34895188 
2635 0 34895220 
2636 0 34895256 
2637 0 34895288 
2638 0 34895320 
2639 0 34895356 
2640 0 34895388 
2641 0 34895420 
2642 0 34895456 
2643 0 34895488 
2644 0 34895519 
2645 0 34895556 
2646 0 34895588 
2647 0 34895620 
2648 0 34895656 
2649 0 34895688 
2650 0 34895720 
2651 0 34895755 
2652 0 34895788 
2653 0 34895820 
2654 0 34895856 
2655 0 34895888 
2656 0 34895924 
2657 0 34895956 
2658 0 34895988 
2659 0 34896023 
2660 0 34896056 
2661 0 34896088 
2662 0 34896124 
2663 0 34896156 
2664 0 34896188 
2665 0 34896224 
2666 0 34896255 
2667 0 34896288 
2668 0 34896324 
2669 0 34896356 
2670 0 34896388 
2671 0 34896424 
2672 0 34896456 
2673 0 34896487 
2674 0 34896523 
2675 0 34896556 
2676 0 34896588 
2677 0 34896624 
2678 0 34896656 
2679 0 34896688 
2680 0 34896723 
2681 0 34896755 
2682 0 34896788 
2683 0 34896856 
2684 0 34896888 
2685 0 34896924 
2686 0 34896955 
2687 0 34896987 
2688 0 34897024 
2689 0 34897056 
2690 0 34897092 
2691 0 34897124 
2692 0 34897156 
2693 0 34897192 
2694 0 34897223 
2695 0 34897255 
2696 0 34897292 
2697 0 34897324 
2698 0 34897356 
2699 0 34897392 
2700 0 34897424 
2701 0 34897455 
2702 0 34897491 
2703 0 34897524 
2704 0 34897556 
2705 0 34897592 
2706 0 34897624 
2707 0 34897656 
2708 0 34897691 
2709 0 34897723 
2710 0 34897755 
2711 0 34897792 
2712 0 34897824 
2713 0 34897856 
2714 0 34897892 
2715 0 34897923 
2716 0 34897955 
2717 0 34897991 
2718 0 34898024 
2719 0 34898056 
2720 0 34898092 
2721 0 34898124 
2722 0 34898160 
2723 0 34898191 
2724 0 34898223 
2725 0 34898259 
2726 0 34898292 
2727 0 34898324 
2728 0 34898360 
2729 0 34898392 
2730 0 34898423 
2731 0 34898459 
2732 0 34898491 
2733 0 34898523 
2734 0 34898560 
2735 0 34898592 
2736 0 34898624 
2737 0 34898659 
2738 0 34898691 
2739 0 34898723 
2740 0 34898760 
2741 0 34898792 
2742 0 34898824 
2743 0 34898860 
2744 0 34898891 
2745 0 34898923 
2746 0 34898959 
2747 0 34898991 
2748 0 34899023 
2749 0 34899060 
2750 0 34899092 
2751 0 34899124 
2752 0 34899159 
2753 0 34899191 
2754 0 34899227 
2755 0 34899260 
2756 0 34899292 
2757 0 34899328 
2758 0 34899360 
2759 0 34899391 
2760 0 34899427 
2761 0 34899459 
2762 0 34899491 
2763 0 34899528 
2764 0 34899560 
2765 0 34899592 
2766 0 34899627 
2767 0 34899659 
2768 0 34899691 
2769 0 34899727 
2770 0 34899760 
2771 0 34899792 
2772 0 34899828 
2773 0 34899859 
2774 0 34899891 
2775 0 34899927 
2776 0 34899959 
2777 0 34899991 
2778 0 34900028 
2779 0 34900060 
2780 0 34900092 
2781 0 34900127 
2782 0 34900159 
2783 0 34900191 
2784 0 34900227 
2785 0 34900260 
2786 0 34900296 
2787 0 34900328 
2788 0 34900359 
2789 0 34900395 
2790 0 34900427 
2791 0 34900459 
2792 0 34900495 
2793 0 34900528 
2794 0 34900560 
2795 0 34900595 
2796 0 34900627 
2797 0 34900659 
2798 0 34900695 
2799 0 34900727 
2800 0 34900760 
2801 0 34900796 
2802 0 34900827 
2803 0 34900859 
2804 0 34900895 
2805 0 34900927 
2806 0 34900959 
2807 0 34900996 
2808 0 34901028 
2809 0 34901059 
2810 0 34901095 
2811 0 34901127 
2812 0 34901159 
2813 0 34901195 
2814 0 34901228 
2815 0 34901260 
2816 0 34901296 
2817 0 34901327 
2818 0 34901359 
2819 0 34901395 
2820 0 34901427 
2821 0 34901463 
2822 0 34901496 
2823 0 34901528 
2824 0 34901563 
2825 0 34901595 
2826 0 34901627 
2827 0 34901663 
2828 0 34901695 
2829 0 34901728 
2830 0 34901764 
2831 0 34901795 
2832 0 34901827 
2833 0 34901863 
2834 0 34901895 
2835 0 34901927 
2836 0 34901963 
2837 0 34901996 
2838 0 34902028 
2839 0 34902063 
2840 0 34902095 
2841 0 34902127 
2842 0 34902163 
2843 0 34902195 
2844 0 34902228 
2845 0 34902263 
2846 0 34902295 
2847 0 34902327 
2848 0 34902363 
2849 0 34902395 
2850 0 34902427 
2851 0 34902463 
2852 0 34902496 
2853 0 34902531 
2854 0 34902563 
2855 0 34902595 
2856 0 34902631 
2857 0 34902663 
2858 0 34902695 
2859 0 34902732 
2860 0 34902763 
2861 0 34902795 
2862 0 34902831 
2863 0 34902863 
2864 0 34902895 
2865 0 34902931 
2866 0 34902963 
2867 0 34902995 
2868 0 34903031 
2869 0 34903063 
2870 0 34903095 
2871 0 34903131 
2872 0 34903163 
2873 0 34903195 
2874 0 34903231 
2875 0 34903263 
2876 0 34903295 
2877 0 34903331 
2878 0 34903363 
2879 0 34903395 
2880 0 34903431 
2881 0 34903463 
2882 0 34903495 
2883 0 34903531 
2884 0 34903563 
2885 0 34903599 
2886 0 34903631 
2887 0 34903663 
2888 0 34903699 
2889 0 34903731 
2890 0 34903763 
2891 0 34903799 
2892 0 34903831 
2893 0 34903863 
2894 0 34903899 
2895 0 34903931 
2896 0 34903963 
2897 0 34903999 
2898 0 34904031 
2899 0 34904063 
2900 0 34904099 
2901 0 34904131 
2902 0 34904163 
2903 0 34904198 
2904 0 34904231 
2905 0 34904263 
2906 0 34904299 
2907 0 34904331 
2908 0 34904363 
2909 0 34904399 
2910 0 34904430 
2911 0 34904463 
2912 0 34904499 
2913 0 34904531 
2914 0 34904563 
2915 0 34904599 
2916 0 34904631 
2917 0 34904667 
2918 0 34904698 
2919 0 34904731 
2920 0 34904767 
2921 0 34904799 
2922 0 34904831 
2923 0 34904867 
2924 0 34904899 
2925 0 34904930 
2926 0 34904967 
2927 0 34904999 
2928 0 34905031 
2929 0 34905067 
2930 0 34905099 
2931 0 34905131 
2932 0 34905166 
2933 0 34905198 
2934 0 34905231 
2935 0 34905267 
2936 0 34905299 
2937 0 34905331 
2938 0 34905367 
2939 0 34905398 
2940 0 34905430 
2941 0 34905467 
2942 0 34905499 
2943 0 34905531 
2944 0 34905567 
2945 0 34905599 
2946 0 34905631 
2947 0 34905666 
2948 0 34905699 
2949 0 34905731 
2950 0 34905767 
2951 0 34905799 
2952 0 34905835 
2953 0 34905867 
2954 0 34905898 
2955 0 34905934 
2956 0 34905967 
2957 0 34905999 
2958 0 34906035 
2959 0 34906067 
2960 0 34906099 
2961 0 34906134 
2962 0 34906166 
2963 0 34906199 
2964 0 34906235 
2965 0 34906267 
2966 0 34906299 
2967 0 34906335 
2968 0 34906366 
2969 0 34906398 
2970 0 34906434 
2971 0 34906467 
2972 0 34906499 
2973 0 34906535 
2974 0 34906567 
2975 0 34906598 
2976 0 34906634 
2977 0 34906666 
2978 0 34906699 
2979 0 34906735 
2980 0 34906767 
2981 0 34906799 
2982 0 34906834 
2983 0 34906867 
2984 0 34906902 
2985 0 34906935 
2986 0 34906967 
2987 0 34907003 
2988 0 34907035 
2989 0 34907067 
2990 0 34907102 
2991 0 34907134 
2992 0 34907166 
2993 0 34907203 
2994 0 34907235 
2995 0 34907267 
2996 0 34907303 
2997 0 34907334 
2998 0 34907366 
2999 0 34907402 
3000 0 34907435 
3001 0 34907467 
3002 0 34907503 
3003 0 34907535 
3004 0 34907566 
3005 0 34907602 
3006 0 34907634 
3007 0 34907666 
3008 0 34907703 
3009 0 34907735 
3010 0 34907767 
3011 0 34907802 
3012 0 34907834 
3013 0 34907866 
3014 0 34907902 
3015 0 34907935 
3016 0 34907971 
3017 0 34908003 
3018 0 34908035 
3019 0 34908070 
3020 0 34908102 
3021 0 34908134 
3022 0 34908170 
3023 0 34908203 
3024 0 34908235 
3025 0 34908271 
3026 0 34908302 
3027 0 34908334 
3028 0 34908370 
3029 0 34908402 
3030 0 34908435 
3031 0 34908471 
3032 0 34908503 
3033 0 34908534 
3034 0 34908570 
3035 0 34908602 
3036 0 34908634 
3037 0 34908670 
3038 0 34908703 
3039 0 34908735 
3040 0 34908770 
3041 0 34908802 
3042 0 34908834 
3043 0 34908870 
3044 0 34908902 
3045 0 34908935 
3046 0 34908971 
3047 0 34909002 
3048 0 34909035 
3049 0 34909070 
3050 0 34909102 
3051 0 34909138 
3052 0 34909171 
3053 0 34909202 
3054 0 34909239 
3055 0 34909270 
3056 0 34909302 
3057 0 34909338 
3058 0 34909370 
3059 0 34909402 
3060 0 34909439 
3061 0 34909471 
3062 0 34909503 
3063 0 34909538 
3064 0 34909570 
3065 0 34909602 
3066 0 34909638 
3067 0 34909671 
3068 0 34909703 
3069 0 34909738 
3070 0 34909770 
3071 0 34909802 
3072 0 34909838 
3073 0 34909870 
3074 0 34909902 
3075 0 34909939 
3076 0 34909970 
3077 0 34910002 
3078 0 34910038 
3079 0 34910070 
3080 0 34910102 
3081 0 34910138 
3082 0 34910170 
3083 0 34910207 
3084 0 34910238 
3085 0 34910270 
3086 0 34910306 
3087 0 34910338 
3088 0 34910370 
3089 0 34910406 
3090 0 34910439 
3091 0 34910471 
3092 0 34910506 
3093 0 34910538 
3094 0 34910570 
3095 0 34910606 
3096 0 34910638 
3097 0 34910671 
3098 0 34910706 
3099 0 34910738 
3100 0 34910770 
3101 0 34910806 
3102 0 34910838 
3103 0 34910870 
3104 0 34910906 
3105 0 34910938 
3106 0 34910970 
3107 0 34911006 
3108 0 34911038 
3109 0 34911070 
3110 0 34911106 
3111 0 34911139 
3112 0 34911171 
3113 0 34911206 
3114 0 34911238 
3115 0 34911274 
3116 0 34911306 
3117 0 34911338 
3118 0 34911374 
3119 0 34911407 
3120 0 34911438 
3121 0 34911474 
3122 0 34911506 
3123 0 34911538 
3124 0 34911574 
3125 0 34911606 
3126 0 34911638 
3127 0 34911674 
3128 0 34911706 
3129 0 34911738 
3130 0 34911774 
3131 0 34911806 
3132 0 34911838 
3133 0 34911874 
3134 0 34911906 
3135 0 34911938 
3136 0 34911974 
3137 0 34912006 
3138 0 34912038 
3139 0 34912074 
3140 0 34912106 
3141 0 34912138 
3142 0 34912174 
3143 0 34912206 
3144 0 34912238 
3145 0 34912274 
3146 0 34912306 
3147 0 34912342 
3148 0 34912373 
3149 0 34912406 
3150 0 34912442 
3151 0 34912474 
3152 0 34912506 
3153 0 34912542 
3154 0 34912574 
3155 0 34912606 
3156 0 34912641 
3157 0 34912674 
3158 0 34912706 
3159 0 34912742 
3160 0 34912774 
3161 0 34912806 
3162 0 34912842 
3163 0 34912873 
3164 0 34912906 
3165 0 34912942 
3166 0 34912974 
3167 0 34913006 
3168 0 34913042 
3169 0 34913074 
3170 0 34913105 
3171 0 34913142 
3172 0 34913174 
3173 0 34913206 
3174 0 34913242 
3175 0 34913274 
3176 0 34913306 
3177 0 34913342 
3178 0 34913374 
3179 0 34913406 
3180 0 34913442 
3181 0 34913474 
3182 0 34913510 
3183 0 34913542 
3184 0 34913574 
3185 0 34913609 
3186 0 34913642 
3187 0 34913674 
3188 0 34913710 
3189 0 34913742 
3190 0 34913774 
3191 0 34913810 
3192 0 34913841 
3193 0 34913874 
3194 0 34913910 
3195 0 34913942 
3196 0 34913974 
3197 0 34914010 
3198 0 34914042 
3199 0 34914074 
3200 0 34914109 
3201 0 34914142 
3202 0 34914174 
3203 0 34914210 
3204 0 34914242 
3205 0 34914274 
3206 0 34914309 
3207 0 34914341 
3208 0 34914374 
3209 0 34914410 
3210 0 34914442 
3211 0 34914474 
3212 0 34914510 
3213 0 34914542 
3214 0 34914577 
3215 0 34914609 
3216 0 34914642 
3217 0 34914678 
3218 0 34914710 
3219 0 34914742 
3220 0 34914778 
3221 0 34914809 
3222 0 34914841 
3223 0 34914878 
3224 0 34914910 
3225 0 34914942 
3226 0 34914978 
3227 0 34915010 
3228 0 34915041 
3229 0 34915077 
3230 0 34915110 
3231 0 34915142 
3232 0 34915178 
3233 0 34915210 
3234 0 34915242 
3235 0 34915277 
3236 0 34915309 
3237 0 34915341 
3238 0 34915377 
3239 0 34915410 
3240 0 34915442 
3241 0 34915478 
3242 0 34915509 
3243 0 34915541 
3244 0 34915577 
3245 0 34915610 
3246 0 34915646 
3247 0 34915678 
3248 0 34915710 
3249 0 34915746 
3250 0 34915777 
3251 0 34915809 
3252 0 34915845 
3253 0 34915878 
3254 0 34915910 
3255 0 34915946 
3256 0 34915978 
3257 0 34916010 
3258 0 34916045 
3259 0 34916077 
3260 0 34916110 
3261 0 34916146 
3262 0 34916178 
3263 0 34916210 
3264 0 34916245 
3265 0 34916277 
3266 0 34916309 
3267 0 34916345 
3268 0 34916378 
3269 0 34916410 
3270 0 34916446 
3271 0 34916477 
3272 0 34916509 
3273 0 34916545 
3274 0 34916577 
3275 0 34916610 
3276 0 34916646 
3277 0 34916678 
3278 0 34916710 
3279 0 34916745 
3280 0 34916777 
3281 0 34916813 
3282 0 34916846 
3283 0 34916878 
3284 0 34916914 
3285 0 34916945 
3286 0 34916977 
3287 0 34917013 
3288 0 34917045 
3289 0 34917077 
3290 0 34917114 
3291 0 34917146 
3292 0 34917177 
3293 0 34917213 
3294 0 34917245 
3295 0 34917277 
3296 0 34917313 
3297 0 34917346 
3298 0 34917378 
3299 0 34917414 
3300 0 34917445 
3301 0 34917477 
3302 0 34917513 
3303 0 34917545 
3304 0 34917577 
3305 0 34917614 
3306 0 34917646 
3307 0 34917678 
3308 0 34917713 
3309 0 34917745 
3310 0 34917777 
3311 0 34917813 
3312 0 34917846 
3313 0 34917882 
3314 0 34917913 
3315 0 34917945 
3316 0 34917981 
3317 0 34918013 
3318 0 34918045 
3319 0 34918081 
3320 0 34918114 
3321 0 34918146 
3322 0 34918181 
3323 0 34918213 
3324 0 34918245 
3325 0 34918281 
3326 0 34918313 
3327 0 34918346 
3328 0 34918382 
3329 0 34918414 
3330 0 34918445 
3331 0 34918481 
3332 0 34918513 
3333 0 34918545 
3334 0 34918581 
3335 0 34918614 
3336 0 34918645 
3337 0 34918681 
3338 0 34918713 
3339 0 34918745 
3340 0 34918781 
3341 0 34918813 
3342 0 34918846 
3343 0 34918881 
3344 0 34918913 
3345 0 34918949 
3346 0 34918981 
3347 0 34919013 
3348 0 34919049 
3349 0 34919082 
3350 0 34919114 
3351 0 34919149 
3352 0 34919181 
3353 0 34919213 
3354 0 34919249 
3355 0 34919281 
3356 0 34919313 
3357 0 34919350 
3358 0 34919381 
3359 0 34919413 
3360 0 34919449 
3361 0 34919481 
3362 0 34919513 
3363 0 34919549 
3364 0 34919582 
3365 0 34919614 
3366 0 34919649 
3367 0 34919681 
3368 0 34919713 
3369 0 34919749 
3370 0 34919781 
3371 0 34919813 
3372 0 34919849 
3373 0 34919881 
3374 0 34919913 
3375 0 34919949 
3376 0 34919981 
3377 0 34920017 
3378 0 34920049 
3379 0 34920082 
3380 0 34920117 
3381 0 34920149 
3382 0 34920181 
3383 0 34920217 
3384 0 34920249 
3385 0 34920281 
3386 0 34920317 
3387 0 34920349 
3388 0 34920381 
3389 0 34920417 
3390 0 34920449 
3391 0 34920481 
3392 0 34920517 
3393 0 34920549 
3394 0 34920582 
3395 0 34920617 
3396 0 34920649 
3397 0 34920681 
3398 0 34920717 
3399 0 34920749 
3400 0 34920781 
3401 0 34920817 
3402 0 34920849 
3403 0 34920881 
3404 0 34920917 
3405 0 34920949 
3406 0 34920981 
3407 0 34921017 
3408 0 34921049 
3409 0 34921081 
3410 0 34921117 
3411 0 34921149 
3412 0 34921185 
3413 0 34921217 
3414 0 34921249 
3415 0 34921285 
3416 0 34921317 
3417 0 34921349 
3418 0 34921385 
3419 0 34921417 
3420 0 34921449 
3421 0 34921485 
3422 0 34921517 
3423 0 34921548 
3424 0 34921585 
3425 0 34921617 
3426 0 34921649 
3427 0 34921685 
3428 0 34921717 
3429 0 34921749 
3430 0 34921784 
3431 0 34921817 
3432 0 34921849 
3433 0 34921885 
3434 0 34921917 
3435 0 34921985 
3436 0 34922016 
3437 0 34922049 
3438 0 34922085 
3439 0 34922117 
3440 0 34922149 
3441 0 34922185 
3442 0 34922217 
3443 0 34922252 
3444 0 34922284 
3445 0 34922316 
3446 0 34922353 
3447 0 34922385 
3448 0 34922417 
3449 0 34922453 
3450 0 34922484 
3451 0 34922516 
3452 0 34922553 
3453 0 34922585 
3454 0 34922617 
3455 0 34922653 
3456 0 34922685 
3457 0 34922717 
3458 0 34922752 
3459 0 34922784 
3460 0 34922817 
3461 0 34922853 
3462 0 34922885 
3463 0 34922917 
3464 0 34922953 
3465 0 34922984 
3466 0 34923016 
3467 0 34923053 
3468 0 34923085 
3469 0 34923117 
3470 0 34923153 
3471 0 34923185 
3472 0 34923217 
3473 0 34923252 
3474 0 34923285 
3475 0 34923321 
3476 0 34923353 
3477 0 34923385 
3478 0 34923421 
3479 0 34923452 
3480 0 34923484 
3481 0 34923520 
3482 0 34923553 
3483 0 34923585 
3484 0 34923621 
3485 0 34923653 
3486 0 34923685 
3487 0 34923720 
3488 0 34923752 
3489 0 34923784 
3490 0 34923821 
3491 0 34923853 
3492 0 34923885 
3493 0 34923921 
3494 0 34923952 
3495 0 34923984 
3496 0 34924020 
3497 0 34924053 
3498 0 34924085 
3499 0 34924121 
3500 0 34924153 
3501 0 34924184 
3502 0 34924220 
3503 0 34924252 
3504 0 34924285 
3505 0 34924321 
3506 0 34924353 
3507 0 34924389 
3508 0 34924420 
3509 0 34924452 
3510 0 34924488 
3511 0 34924520 
3512 0 34924553 
3513 0 34924589 
3514 0 34924621 
3515 0 34924652 
3516 0 34924688 
3517 0 34924720 
3518 0 34924752 
3519 0 34924789 
3520 0 34924821 
3521 0 34924853 
3522 0 34924889 
3523 0 34924920 
3524 0 34924952 
3525 0 34924988 
3526 0 34925021 
3527 0 34925053 
3528 0 34925089 
3529 0 34925121 
3530 0 34925152 
3531 0 34925188 
3532 0 34925220 
3533 0 34925252 
3534 0 34925289 
3535 0 34925321 
3536 0 34925353 
3537 0 34925388 
3538 0 34925420 
3539 0 34925452 
3540 0 34925488 
3541 0 34925520 
3542 0 34925557 
3543 0 34925589 
3544 0 34925621 
3545 0 34925656 
3546 0 34925688 
3547 0 34925720 
3548 0 34925756 
3549 0 34925789 
3550 0 34925821 
3551 0 34925857 
3552 0 34925888 
3553 0 34925920 
3554 0 34925956 
3555 0 34925988 
3556 0 34926021 
3557 0 34926057 
3558 0 34926089 
3559 0 34926120 
3560 0 34926156 
3561 0 34926188 
3562 0 34926220 
3563 0 34926256 
3564 0 34926289 
3565 0 34926321 
3566 0 34926356 
3567 0 34926388 
3568 0 34926420 
3569 0 34926456 
3570 0 34926488 
3571 0 34926521 
3572 0 34926557 
3573 0 34926589 
3574 0 34926624 
3575 0 34926656 
3576 0 34926688 
3577 0 34926724 
3578 0 34926757 
3579 0 34926789 
3580 0 34926825 
3581 0 34926856 
3582 0 34926888 
3583 0 34926924 
3584 0 34926956 
3585 0 34926988 
3586 0 34927025 
3587 0 34927057 
3588 0 34927088 
3589 0 34927124 
3590 0 34927156 
3591 0 34927188 
3592 0 34927224 
3593 0 34927257 
3594 0 34927289 
3595 0 34927324 
3596 0 34927356 
3597 0 34927388 
3598 0 34927424 
3599 0 34927456 
3600 0 34927488 
