# Supplementary material for: A 3D-Video-Based Computerized Analysis of Social and Sexual Interactions in Rats
Source: PLoS One. 2013 Oct 30;8(10):e78460. doi: 10.1371/journal.pone.0078460 (PMC3813688; doi:10.1371/journal.pone.0078460)
Supplement: File S1 — The file includes Software S1 (for recording partial 3D hulls), S2 (for converting partial 3D hulls to a 3D hull stream), S3 (for tracking body parts in a 3D hull stream) and S4 (for behavioral recognition based on traces of body parts), manuals for the software and sample data. (ZIP) [file pone.0078460.s008.zip › sample data (male-female sexual behavior)/TS2.txt]

1640 0 34862094 
1641 0 34862130 
1642 0 34862162 
1643 0 34862194 
1644 0 34862230 
1645 0 34862262 
1646 0 34862294 
1647 0 34862330 
1648 0 34862362 
1649 0 34862394 
1650 0 34862430 
1651 0 34862462 
1652 0 34862494 
1653 0 34862530 
1654 0 34862562 
1655 0 34862598 
1656 0 34862630 
1657 0 34862662 
1658 0 34862698 
1659 0 34862730 
1660 0 34862762 
1661 0 34862798 
1662 0 34862830 
1663 0 34862862 
1664 0 34862898 
1665 0 34862930 
1666 0 34862962 
1667 0 34862998 
1668 0 34863030 
1669 0 34863062 
1670 0 34863098 
1671 0 34863130 
1672 0 34863162 
1673 0 34863198 
1674 0 34863230 
1675 0 34863262 
1676 0 34863298 
1677 0 34863330 
1678 0 34863362 
1679 0 34863398 
1680 0 34863430 
1681 0 34863462 
1682 0 34863498 
1683 0 34863530 
1684 0 34863562 
1685 0 34863598 
1686 0 34863630 
1687 0 34863662 
1688 0 34863698 
1689 0 34863730 
1690 0 34863766 
1691 0 34863798 
1692 0 34863830 
1693 0 34863866 
1694 0 34863898 
1695 0 34863930 
1696 0 34863966 
1697 0 34863998 
1698 0 34864030 
1699 0 34864066 
1700 0 34864098 
1701 0 34864130 
1702 0 34864166 
1703 0 34864198 
1704 0 34864230 
1705 0 34864266 
1706 0 34864298 
1707 0 34864330 
1708 0 34864366 
1709 0 34864398 
1710 0 34864430 
1711 0 34864466 
1712 0 34864498 
1713 0 34864530 
1714 0 34864566 
1715 0 34864598 
1716 0 34864630 
1717 0 34864666 
1718 0 34864698 
1719 0 34864730 
1720 0 34864766 
1721 0 34864798 
1722 0 34864830 
1723 0 34864866 
1724 0 34864898 
1725 0 34864934 
1726 0 34864966 
1727 0 34864998 
1728 0 34865034 
1729 0 34865066 
1730 0 34865098 
1731 0 34865134 
1732 0 34865166 
1733 0 34865198 
1734 0 34865234 
1735 0 34865266 
1736 0 34865298 
1737 0 34865334 
1738 0 34865366 
1739 0 34865398 
1740 0 34865434 
1741 0 34865466 
1742 0 34865498 
1743 0 34865534 
1744 0 34865566 
1745 0 34865598 
1746 0 34865634 
1747 0 34865666 
1748 0 34865698 
1749 0 34865734 
1750 0 34865766 
1751 0 34865798 
1752 0 34865834 
1753 0 34865866 
1754 0 34865898 
1755 0 34865934 
1756 0 34865966 
1757 0 34865998 
1758 0 34866034 
1759 0 34866066 
1760 0 34866098 
1761 0 34866134 
1762 0 34866166 
1763 0 34866202 
1764 0 34866234 
1765 0 34866266 
1766 0 34866302 
1767 0 34866334 
1768 0 34866366 
1769 0 34866402 
1770 0 34866434 
1771 0 34866466 
1772 0 34866502 
1773 0 34866534 
1774 0 34866566 
1775 0 34866602 
1776 0 34866634 
1777 0 34866666 
1778 0 34866702 
1779 0 34866734 
1780 0 34866766 
1781 0 34866802 
1782 0 34866834 
1783 0 34866866 
1784 0 34866902 
1785 0 34866934 
1786 0 34866966 
1787 0 34867002 
1788 0 34867034 
1789 0 34867066 
1790 0 34867102 
1791 0 34867134 
1792 0 34867166 
1793 0 34867202 
1794 0 34867234 
1795 0 34867266 
1796 0 34867302 
1797 0 34867334 
1798 0 34867370 
1799 0 34867402 
1800 0 34867434 
1801 0 34867470 
1802 0 34867502 
1803 0 34867534 
1804 0 34867570 
1805 0 34867602 
1806 0 34867634 
1807 0 34867670 
1808 0 34867702 
1809 0 34867734 
1810 0 34867770 
1811 0 34867802 
1812 0 34867834 
1813 0 34867870 
1814 0 34867902 
1815 0 34867934 
1816 0 34867970 
1817 0 34868002 
1818 0 34868034 
1819 0 34868070 
1820 0 34868102 
1821 0 34868134 
1822 0 34868170 
1823 0 34868202 
1824 0 34868234 
1825 0 34868270 
1826 0 34868302 
1827 0 34868334 
1828 0 34868370 
1829 0 34868402 
1830 0 34868434 
1831 0 34868470 
1832 0 34868502 
1833 0 34868538 
1834 0 34868570 
1835 0 34868602 
1836 0 34868638 
1837 0 34868670 
1838 0 34868702 
1839 0 34868738 
1840 0 34868770 
1841 0 34868802 
1842 0 34868838 
1843 0 34868870 
1844 0 34868902 
1845 0 34868938 
1846 0 34868970 
1847 0 34869002 
1848 0 34869038 
1849 0 34869070 
1850 0 34869102 
1851 0 34869138 
1852 0 34869170 
1853 0 34869202 
1854 0 34869238 
1855 0 34869270 
1856 0 34869302 
1857 0 34869338 
1858 0 34869370 
1859 0 34869402 
1860 0 34869438 
1861 0 34869470 
1862 0 34869502 
1863 0 34869538 
1864 0 34869570 
1865 0 34869602 
1866 0 34869638 
1867 0 34869670 
1868 0 34869706 
1869 0 34869738 
1870 0 34869770 
1871 0 34869806 
1872 0 34869838 
1873 0 34869870 
1874 0 34869906 
1875 0 34869938 
1876 0 34869970 
1877 0 34870006 
1878 0 34870038 
1879 0 34870070 
1880 0 34870106 
1881 0 34870138 
1882 0 34870170 
1883 0 34870206 
1884 0 34870238 
1885 0 34870270 
1886 0 34870306 
1887 0 34870338 
1888 0 34870370 
1889 0 34870406 
1890 0 34870438 
1891 0 34870470 
1892 0 34870506 
1893 0 34870538 
1894 0 34870570 
1895 0 34870606 
1896 0 34870638 
1897 0 34870670 
1898 0 34870706 
1899 0 34870738 
1900 0 34870770 
1901 0 34870806 
1902 0 34870838 
1903 0 34870870 
1904 0 34870906 
1905 0 34870938 
1906 0 34870974 
1907 0 34871006 
1908 0 34871038 
1909 0 34871074 
1910 0 34871106 
1911 0 34871138 
1912 0 34871174 
1913 0 34871206 
1914 0 34871238 
1915 0 34871274 
1916 0 34871306 
1917 0 34871338 
1918 0 34871374 
1919 0 34871406 
1920 0 34871438 
1921 0 34871474 
1922 0 34871506 
1923 0 34871538 
1924 0 34871574 
1925 0 34871606 
1926 0 34871638 
1927 0 34871674 
1928 0 34871706 
1929 0 34871738 
1930 0 34871774 
1931 0 34871806 
1932 0 34871838 
1933 0 34871874 
1934 0 34871906 
1935 0 34871938 
1936 0 34871974 
1937 0 34872006 
1938 0 34872038 
1939 0 34872074 
1940 0 34872106 
1941 0 34872142 
1942 0 34872174 
1943 0 34872206 
1944 0 34872242 
1945 0 34872274 
1946 0 34872306 
1947 0 34872342 
1948 0 34872374 
1949 0 34872406 
1950 0 34872442 
1951 0 34872474 
1952 0 34872506 
1953 0 34872542 
1954 0 34872574 
1955 0 34872606 
1956 0 34872642 
1957 0 34872674 
1958 0 34872706 
1959 0 34872742 
1960 0 34872774 
1961 0 34872806 
1962 0 34872842 
1963 0 34872874 
1964 0 34872906 
1965 0 34872942 
1966 0 34872974 
1967 0 34873006 
1968 0 34873042 
1969 0 34873074 
1970 0 34873106 
1971 0 34873142 
1972 0 34873174 
1973 0 34873206 
1974 0 34873242 
1975 0 34873274 
1976 0 34873310 
1977 0 34873342 
1978 0 34873374 
1979 0 34873410 
1980 0 34873442 
1981 0 34873474 
1982 0 34873510 
1983 0 34873542 
1984 0 34873574 
1985 0 34873610 
1986 0 34873642 
1987 0 34873674 
1988 0 34873710 
1989 0 34873742 
1990 0 34873774 
1991 0 34873810 
1992 0 34873842 
1993 0 34873874 
1994 0 34873910 
1995 0 34873942 
1996 0 34873974 
1997 0 34874010 
1998 0 34874042 
1999 0 34874074 
2000 0 34874110 
2001 0 34874142 
2002 0 34874174 
2003 0 34874210 
2004 0 34874242 
2005 0 34874274 
2006 0 34874310 
2007 0 34874342 
2008 0 34874374 
2009 0 34874410 
2010 0 34874442 
2011 0 34874478 
2012 0 34874510 
2013 0 34874542 
2014 0 34874578 
2015 0 34874610 
2016 0 34874642 
2017 0 34874678 
2018 0 34874710 
2019 0 34874742 
2020 0 34874778 
2021 0 34874810 
2022 0 34874842 
2023 0 34874878 
2024 0 34874910 
2025 0 34874942 
2026 0 34874978 
2027 0 34875010 
2028 0 34875042 
2029 0 34875078 
2030 0 34875110 
2031 0 34875142 
2032 0 34875178 
2033 0 34875210 
2034 0 34875242 
2035 0 34875278 
2036 0 34875310 
2037 0 34875342 
2038 0 34875378 
2039 0 34875410 
2040 0 34875442 
2041 0 34875478 
2042 0 34875510 
2043 0 34875542 
2044 0 34875578 
2045 0 34875610 
2046 0 34875642 
2047 0 34875678 
2048 0 34875710 
2049 0 34875746 
2050 0 34875778 
2051 0 34875810 
2052 0 34875846 
2053 0 34875878 
2054 0 34875910 
2055 0 34875946 
2056 0 34875978 
2057 0 34876010 
2058 0 34876046 
2059 0 34876078 
2060 0 34876110 
2061 0 34876146 
2062 0 34876178 
2063 0 34876210 
2064 0 34876246 
2065 0 34876278 
2066 0 34876310 
2067 0 34876346 
2068 0 34876378 
2069 0 34876410 
2070 0 34876446 
2071 0 34876478 
2072 0 34876510 
2073 0 34876546 
2074 0 34876578 
2075 0 34876610 
2076 0 34876646 
2077 0 34876678 
2078 0 34876710 
2079 0 34876746 
2080 0 34876778 
2081 0 34876810 
2082 0 34876846 
2083 0 34876878 
2084 0 34876914 
2085 0 34876946 
2086 0 34876978 
2087 0 34877014 
2088 0 34877046 
2089 0 34877078 
2090 0 34877114 
2091 0 34877146 
2092 0 34877178 
2093 0 34877214 
2094 0 34877246 
2095 0 34877278 
2096 0 34877314 
2097 0 34877346 
2098 0 34877378 
2099 0 34877414 
2100 0 34877446 
2101 0 34877478 
2102 0 34877514 
2103 0 34877546 
2104 0 34877578 
2105 0 34877614 
2106 0 34877646 
2107 0 34877678 
2108 0 34877714 
2109 0 34877746 
2110 0 34877778 
2111 0 34877814 
2112 0 34877846 
2113 0 34877878 
2114 0 34877914 
2115 0 34877946 
2116 0 34877978 
2117 0 34878014 
2118 0 34878046 
2119 0 34878082 
2120 0 34878114 
2121 0 34878146 
2122 0 34878182 
2123 0 34878214 
2124 0 34878246 
2125 0 34878282 
2126 0 34878314 
2127 0 34878346 
2128 0 34878382 
2129 0 34878414 
2130 0 34878446 
2131 0 34878482 
2132 0 34878514 
2133 0 34878546 
2134 0 34878582 
2135 0 34878614 
2136 0 34878646 
2137 0 34878682 
2138 0 34878714 
2139 0 34878746 
2140 0 34878782 
2141 0 34878814 
2142 0 34878846 
2143 0 34878882 
2144 0 34878914 
2145 0 34878946 
2146 0 34878982 
2147 0 34879014 
2148 0 34879046 
2149 0 34879082 
2150 0 34879114 
2151 0 34879146 
2152 0 34879182 
2153 0 34879214 
2154 0 34879250 
2155 0 34879282 
2156 0 34879314 
2157 0 34879350 
2158 0 34879382 
2159 0 34879414 
2160 0 34879450 
2161 0 34879482 
2162 0 34879514 
2163 0 34879550 
2164 0 34879582 
2165 0 34879614 
2166 0 34879650 
2167 0 34879682 
2168 0 34879714 
2169 0 34879750 
2170 0 34879782 
2171 0 34879814 
2172 0 34879850 
2173 0 34879882 
2174 0 34879914 
2175 0 34879950 
2176 0 34879982 
2177 0 34880014 
2178 0 34880050 
2179 0 34880082 
2180 0 34880114 
2181 0 34880150 
2182 0 34880182 
2183 0 34880214 
2184 0 34880250 
2185 0 34880282 
2186 0 34880314 
2187 0 34880350 
2188 0 34880382 
2189 0 34880418 
2190 0 34880450 
2191 0 34880482 
2192 0 34880518 
2193 0 34880550 
2194 0 34880582 
2195 0 34880618 
2196 0 34880650 
2197 0 34880682 
2198 0 34880718 
2199 0 34880750 
2200 0 34880782 
2201 0 34880818 
2202 0 34880850 
2203 0 34880882 
2204 0 34880918 
2205 0 34880950 
2206 0 34880982 
2207 0 34881018 
2208 0 34881050 
2209 0 34881082 
2210 0 34881118 
2211 0 34881150 
2212 0 34881182 
2213 0 34881218 
2214 0 34881250 
2215 0 34881282 
2216 0 34881318 
2217 0 34881350 
2218 0 34881382 
2219 0 34881418 
2220 0 34881450 
2221 0 34881482 
2222 0 34881518 
2223 0 34881550 
2224 0 34881582 
2225 0 34881618 
2226 0 34881650 
2227 0 34881686 
2228 0 34881718 
2229 0 34881750 
2230 0 34881786 
2231 0 34881818 
2232 0 34881850 
2233 0 34881886 
2234 0 34881918 
2235 0 34881950 
2236 0 34881986 
2237 0 34882018 
2238 0 34882050 
2239 0 34882086 
2240 0 34882118 
2241 0 34882150 
2242 0 34882186 
2243 0 34882218 
2244 0 34882250 
2245 0 34882286 
2246 0 34882318 
2247 0 34882350 
2248 0 34882386 
2249 0 34882418 
2250 0 34882450 
2251 0 34882486 
2252 0 34882518 
2253 0 34882550 
2254 0 34882586 
2255 0 34882618 
2256 0 34882650 
2257 0 34882686 
2258 0 34882718 
2259 0 34882750 
2260 0 34882786 
2261 0 34882818 
2262 0 34882854 
2263 0 34882886 
2264 0 34882918 
2265 0 34882954 
2266 0 34882986 
2267 0 34883018 
2268 0 34883054 
2269 0 34883086 
2270 0 34883118 
2271 0 34883154 
2272 0 34883186 
2273 0 34883218 
2274 0 34883254 
2275 0 34883286 
2276 0 34883318 
2277 0 34883354 
2278 0 34883386 
2279 0 34883418 
2280 0 34883454 
2281 0 34883486 
2282 0 34883518 
2283 0 34883554 
2284 0 34883586 
2285 0 34883618 
2286 0 34883654 
2287 0 34883686 
2288 0 34883718 
2289 0 34883754 
2290 0 34883786 
2291 0 34883818 
2292 0 34883854 
2293 0 34883886 
2294 0 34883918 
2295 0 34883954 
2296 0 34883986 
2297 0 34884022 
2298 0 34884054 
2299 0 34884086 
2300 0 34884122 
2301 0 34884154 
2302 0 34884186 
2303 0 34884222 
2304 0 34884254 
2305 0 34884286 
2306 0 34884322 
2307 0 34884354 
2308 0 34884386 
2309 0 34884422 
2310 0 34884454 
2311 0 34884486 
2312 0 34884522 
2313 0 34884554 
2314 0 34884586 
2315 0 34884622 
2316 0 34884654 
2317 0 34884686 
2318 0 34884722 
2319 0 34884754 
2320 0 34884786 
2321 0 34884822 
2322 0 34884854 
2323 0 34884886 
2324 0 34884922 
2325 0 34884954 
2326 0 34884986 
2327 0 34885022 
2328 0 34885054 
2329 0 34885086 
2330 0 34885122 
2331 0 34885154 
2332 0 34885190 
2333 0 34885222 
2334 0 34885254 
2335 0 34885290 
2336 0 34885322 
2337 0 34885354 
2338 0 34885390 
2339 0 34885422 
2340 0 34885454 
2341 0 34885490 
2342 0 34885522 
2343 0 34885554 
2344 0 34885590 
2345 0 34885622 
2346 0 34885654 
2347 0 34885690 
2348 0 34885722 
2349 0 34885754 
2350 0 34885790 
2351 0 34885822 
2352 0 34885854 
2353 0 34885890 
2354 0 34885922 
2355 0 34885954 
2356 0 34885990 
2357 0 34886022 
2358 0 34886054 
2359 0 34886090 
2360 0 34886122 
2361 0 34886154 
2362 0 34886190 
2363 0 34886222 
2364 0 34886254 
2365 0 34886290 
2366 0 34886322 
2367 0 34886354 
2368 0 34886390 
2369 0 34886422 
2370 0 34886458 
2371 0 34886490 
2372 0 34886522 
2373 0 34886558 
2374 0 34886590 
2375 0 34886622 
2376 0 34886658 
2377 0 34886690 
2378 0 34886722 
2379 0 34886758 
2380 0 34886790 
2381 0 34886822 
2382 0 34886858 
2383 0 34886890 
2384 0 34886922 
2385 0 34886958 
2386 0 34886990 
2387 0 34887022 
2388 0 34887058 
2389 0 34887090 
2390 0 34887122 
2391 0 34887158 
2392 0 34887190 
2393 0 34887222 
2394 0 34887258 
2395 0 34887290 
2396 0 34887322 
2397 0 34887358 
2398 0 34887390 
2399 0 34887422 
2400 0 34887458 
2401 0 34887490 
2402 0 34887522 
2403 0 34887558 
2404 0 34887590 
2405 0 34887626 
2406 0 34887658 
2407 0 34887690 
2408 0 34887726 
2409 0 34887758 
2410 0 34887790 
2411 0 34887826 
2412 0 34887858 
2413 0 34887890 
2414 0 34887926 
2415 0 34887958 
2416 0 34887990 
2417 0 34888026 
2418 0 34888058 
2419 0 34888090 
2420 0 34888126 
2421 0 34888158 
2422 0 34888190 
2423 0 34888226 
2424 0 34888258 
2425 0 34888290 
2426 0 34888326 
2427 0 34888358 
2428 0 34888390 
2429 0 34888426 
2430 0 34888458 
2431 0 34888490 
2432 0 34888526 
2433 0 34888558 
2434 0 34888590 
2435 0 34888626 
2436 0 34888658 
2437 0 34888690 
2438 0 34888726 
2439 0 34888758 
2440 0 34888794 
2441 0 34888826 
2442 0 34888858 
2443 0 34888894 
2444 0 34888926 
2445 0 34888958 
2446 0 34888994 
2447 0 34889026 
2448 0 34889058 
2449 0 34889094 
2450 0 34889126 
2451 0 34889158 
2452 0 34889194 
2453 0 34889226 
2454 0 34889258 
2455 0 34889294 
2456 0 34889326 
2457 0 34889358 
2458 0 34889394 
2459 0 34889426 
2460 0 34889458 
2461 0 34889494 
2462 0 34889526 
2463 0 34889558 
2464 0 34889594 
2465 0 34889626 
2466 0 34889658 
2467 0 34889694 
2468 0 34889726 
2469 0 34889758 
2470 0 34889794 
2471 0 34889826 
2472 0 34889858 
2473 0 34889894 
2474 0 34889926 
2475 0 34889962 
2476 0 34889994 
2477 0 34890026 
2478 0 34890062 
2479 0 34890094 
2480 0 34890126 
2481 0 34890162 
2482 0 34890194 
2483 0 34890226 
2484 0 34890262 
2485 0 34890294 
2486 0 34890326 
2487 0 34890362 
2488 0 34890394 
2489 0 34890426 
2490 0 34890462 
2491 0 34890494 
2492 0 34890562 
2493 0 34890594 
2494 0 34890626 
2495 0 34890662 
2496 0 34890694 
2497 0 34890726 
2498 0 34890762 
2499 0 34890794 
2500 0 34890826 
2501 0 34890862 
2502 0 34890894 
2503 0 34890926 
2504 0 34890962 
2505 0 34890994 
2506 0 34891026 
2507 0 34891062 
2508 0 34891094 
2509 0 34891126 
2510 0 34891162 
2511 0 34891194 
2512 0 34891230 
2513 0 34891262 
2514 0 34891294 
2515 0 34891330 
2516 0 34891362 
2517 0 34891394 
2518 0 34891430 
2519 0 34891462 
2520 0 34891494 
2521 0 34891530 
2522 0 34891562 
2523 0 34891594 
2524 0 34891630 
2525 0 34891662 
2526 0 34891694 
2527 0 34891730 
2528 0 34891762 
2529 0 34891794 
2530 0 34891830 
2531 0 34891862 
2532 0 34891894 
2533 0 34891930 
2534 0 34891962 
2535 0 34891994 
2536 0 34892030 
2537 0 34892062 
2538 0 34892094 
2539 0 34892130 
2540 0 34892162 
2541 0 34892194 
2542 0 34892230 
2543 0 34892262 
2544 0 34892294 
2545 0 34892330 
2546 0 34892362 
2547 0 34892398 
2548 0 34892430 
2549 0 34892462 
2550 0 34892498 
2551 0 34892530 
2552 0 34892562 
2553 0 34892598 
2554 0 34892630 
2555 0 34892662 
2556 0 34892698 
2557 0 34892730 
2558 0 34892762 
2559 0 34892798 
2560 0 34892830 
2561 0 34892862 
2562 0 34892898 
2563 0 34892930 
2564 0 34892962 
2565 0 34892998 
2566 0 34893030 
2567 0 34893062 
2568 0 34893098 
2569 0 34893130 
2570 0 34893162 
2571 0 34893198 
2572 0 34893230 
2573 0 34893262 
2574 0 34893298 
2575 0 34893330 
2576 0 34893362 
2577 0 34893398 
2578 0 34893430 
2579 0 34893462 
2580 0 34893498 
2581 0 34893530 
2582 0 34893566 
2583 0 34893598 
2584 0 34893630 
2585 0 34893666 
2586 0 34893698 
2587 0 34893730 
2588 0 34893766 
2589 0 34893798 
2590 0 34893830 
2591 0 34893866 
2592 0 34893898 
2593 0 34893930 
2594 0 34893966 
2595 0 34893998 
2596 0 34894030 
2597 0 34894066 
2598 0 34894098 
2599 0 34894130 
2600 0 34894166 
2601 0 34894198 
2602 0 34894230 
2603 0 34894266 
2604 0 34894298 
2605 0 34894330 
2606 0 34894366 
2607 0 34894398 
2608 0 34894430 
2609 0 34894466 
2610 0 34894498 
2611 0 34894530 
2612 0 34894566 
2613 0 34894598 
2614 0 34894630 
2615 0 34894666 
2616 0 34894698 
2617 0 34894734 
2618 0 34894766 
2619 0 34894798 
2620 0 34894834 
2621 0 34894866 
2622 0 34894898 
2623 0 34894934 
2624 0 34894966 
2625 0 34894998 
2626 0 34895034 
2627 0 34895066 
2628 0 34895098 
2629 0 34895134 
2630 0 34895166 
2631 0 34895198 
2632 0 34895234 
2633 0 34895266 
2634 0 34895298 
2635 0 34895334 
2636 0 34895366 
2637 0 34895398 
2638 0 34895434 
2639 0 34895466 
2640 0 34895498 
2641 0 34895534 
2642 0 34895566 
2643 0 34895598 
2644 0 34895634 
2645 0 34895666 
2646 0 34895698 
2647 0 34895734 
2648 0 34895766 
2649 0 34895798 
2650 0 34895834 
2651 0 34895866 
2652 0 34895898 
2653 0 34895934 
2654 0 34895966 
2655 0 34896002 
2656 0 34896034 
2657 0 34896066 
2658 0 34896102 
2659 0 34896134 
2660 0 34896166 
2661 0 34896202 
2662 0 34896234 
2663 0 34896266 
2664 0 34896302 
2665 0 34896334 
2666 0 34896366 
2667 0 34896402 
2668 0 34896434 
2669 0 34896466 
2670 0 34896502 
2671 0 34896534 
2672 0 34896566 
2673 0 34896602 
2674 0 34896634 
2675 0 34896666 
2676 0 34896702 
2677 0 34896734 
2678 0 34896766 
2679 0 34896802 
2680 0 34896834 
2681 0 34896866 
2682 0 34896902 
2683 0 34896934 
2684 0 34896966 
2685 0 34897002 
2686 0 34897034 
2687 0 34897066 
2688 0 34897102 
2689 0 34897134 
2690 0 34897170 
2691 0 34897202 
2692 0 34897234 
2693 0 34897270 
2694 0 34897302 
2695 0 34897334 
2696 0 34897370 
2697 0 34897402 
2698 0 34897434 
2699 0 34897470 
2700 0 34897502 
2701 0 34897534 
2702 0 34897570 
2703 0 34897602 
2704 0 34897634 
2705 0 34897670 
2706 0 34897702 
2707 0 34897734 
2708 0 34897770 
2709 0 34897802 
2710 0 34897834 
2711 0 34897870 
2712 0 34897902 
2713 0 34897934 
2714 0 34897970 
2715 0 34898002 
2716 0 34898034 
2717 0 34898070 
2718 0 34898102 
2719 0 34898134 
2720 0 34898170 
2721 0 34898202 
2722 0 34898234 
2723 0 34898270 
2724 0 34898302 
2725 0 34898338 
2726 0 34898370 
2727 0 34898402 
2728 0 34898438 
2729 0 34898470 
2730 0 34898502 
2731 0 34898538 
2732 0 34898570 
2733 0 34898602 
2734 0 34898638 
2735 0 34898670 
2736 0 34898702 
2737 0 34898738 
2738 0 34898770 
2739 0 34898802 
2740 0 34898838 
2741 0 34898870 
2742 0 34898902 
2743 0 34898938 
2744 0 34898970 
2745 0 34899002 
2746 0 34899038 
2747 0 34899070 
2748 0 34899102 
2749 0 34899138 
2750 0 34899170 
2751 0 34899202 
2752 0 34899238 
2753 0 34899270 
2754 0 34899302 
2755 0 34899338 
2756 0 34899370 
2757 0 34899402 
2758 0 34899438 
2759 0 34899470 
2760 0 34899506 
2761 0 34899538 
2762 0 34899570 
2763 0 34899606 
2764 0 34899638 
2765 0 34899670 
2766 0 34899706 
2767 0 34899738 
2768 0 34899770 
2769 0 34899806 
2770 0 34899838 
2771 0 34899870 
2772 0 34899906 
2773 0 34899938 
2774 0 34899970 
2775 0 34900006 
2776 0 34900038 
2777 0 34900070 
2778 0 34900106 
2779 0 34900138 
2780 0 34900170 
2781 0 34900206 
2782 0 34900238 
2783 0 34900270 
2784 0 34900306 
2785 0 34900338 
2786 0 34900370 
2787 0 34900406 
2788 0 34900438 
2789 0 34900470 
2790 0 34900506 
2791 0 34900538 
2792 0 34900570 
2793 0 34900606 
2794 0 34900638 
2795 0 34900674 
2796 0 34900706 
2797 0 34900738 
2798 0 34900774 
2799 0 34900806 
2800 0 34900838 
2801 0 34900874 
2802 0 34900906 
2803 0 34900938 
2804 0 34900974 
2805 0 34901006 
2806 0 34901038 
2807 0 34901074 
2808 0 34901106 
2809 0 34901138 
2810 0 34901174 
2811 0 34901206 
2812 0 34901238 
2813 0 34901274 
2814 0 34901306 
2815 0 34901338 
2816 0 34901374 
2817 0 34901406 
2818 0 34901438 
2819 0 34901474 
2820 0 34901506 
2821 0 34901538 
2822 0 34901574 
2823 0 34901606 
2824 0 34901638 
2825 0 34901674 
2826 0 34901706 
2827 0 34901738 
2828 0 34901774 
2829 0 34901806 
2830 0 34901838 
2831 0 34901874 
2832 0 34901906 
2833 0 34901942 
2834 0 34901974 
2835 0 34902006 
2836 0 34902042 
2837 0 34902074 
2838 0 34902106 
2839 0 34902142 
2840 0 34902174 
2841 0 34902206 
2842 0 34902242 
2843 0 34902274 
2844 0 34902306 
2845 0 34902342 
2846 0 34902374 
2847 0 34902406 
2848 0 34902442 
2849 0 34902474 
2850 0 34902506 
2851 0 34902542 
2852 0 34902574 
2853 0 34902606 
2854 0 34902642 
2855 0 34902674 
2856 0 34902706 
2857 0 34902742 
2858 0 34902774 
2859 0 34902806 
2860 0 34902842 
2861 0 34902874 
2862 0 34902906 
2863 0 34902942 
2864 0 34902974 
2865 0 34903006 
2866 0 34903042 
2867 0 34903074 
2868 0 34903110 
2869 0 34903142 
2870 0 34903174 
2871 0 34903210 
2872 0 34903242 
2873 0 34903274 
2874 0 34903310 
2875 0 34903342 
2876 0 34903374 
2877 0 34903410 
2878 0 34903442 
2879 0 34903474 
2880 0 34903510 
2881 0 34903542 
2882 0 34903574 
2883 0 34903610 
2884 0 34903642 
2885 0 34903674 
2886 0 34903710 
2887 0 34903742 
2888 0 34903774 
2889 0 34903810 
2890 0 34903842 
2891 0 34903874 
2892 0 34903910 
2893 0 34903942 
2894 0 34903974 
2895 0 34904010 
2896 0 34904042 
2897 0 34904074 
2898 0 34904110 
2899 0 34904142 
2900 0 34904174 
2901 0 34904210 
2902 0 34904242 
2903 0 34904278 
2904 0 34904310 
2905 0 34904342 
2906 0 34904378 
2907 0 34904410 
2908 0 34904442 
2909 0 34904478 
2910 0 34904510 
2911 0 34904542 
2912 0 34904578 
2913 0 34904610 
2914 0 34904642 
2915 0 34904678 
2916 0 34904710 
2917 0 34904742 
2918 0 34904778 
2919 0 34904810 
2920 0 34904842 
2921 0 34904878 
2922 0 34904910 
2923 0 34904942 
2924 0 34904978 
2925 0 34905010 
2926 0 34905042 
2927 0 34905078 
2928 0 34905110 
2929 0 34905142 
2930 0 34905178 
2931 0 34905210 
2932 0 34905242 
2933 0 34905278 
2934 0 34905310 
2935 0 34905342 
2936 0 34905378 
2937 0 34905410 
2938 0 34905446 
2939 0 34905478 
2940 0 34905510 
2941 0 34905546 
2942 0 34905578 
2943 0 34905610 
2944 0 34905646 
2945 0 34905678 
2946 0 34905710 
2947 0 34905746 
2948 0 34905778 
2949 0 34905810 
2950 0 34905846 
2951 0 34905878 
2952 0 34905910 
2953 0 34905946 
2954 0 34905978 
2955 0 34906010 
2956 0 34906046 
2957 0 34906078 
2958 0 34906110 
2959 0 34906146 
2960 0 34906178 
2961 0 34906210 
2962 0 34906246 
2963 0 34906278 
2964 0 34906310 
2965 0 34906346 
2966 0 34906378 
2967 0 34906410 
2968 0 34906446 
2969 0 34906478 
2970 0 34906510 
2971 0 34906546 
2972 0 34906578 
2973 0 34906610 
2974 0 34906646 
2975 0 34906678 
2976 0 34906714 
2977 0 34906746 
2978 0 34906778 
2979 0 34906814 
2980 0 34906846 
2981 0 34906878 
2982 0 34906914 
2983 0 34906946 
2984 0 34906978 
2985 0 34907014 
2986 0 34907046 
2987 0 34907078 
2988 0 34907114 
2989 0 34907146 
2990 0 34907178 
2991 0 34907214 
2992 0 34907246 
2993 0 34907278 
2994 0 34907314 
2995 0 34907346 
2996 0 34907378 
2997 0 34907414 
2998 0 34907446 
2999 0 34907478 
3000 0 34907514 
3001 0 34907546 
3002 0 34907578 
3003 0 34907614 
3004 0 34907646 
3005 0 34907678 
3006 0 34907714 
3007 0 34907746 
3008 0 34907778 
3009 0 34907814 
3010 0 34907846 
3011 0 34907882 
3012 0 34907914 
3013 0 34907946 
3014 0 34907982 
3015 0 34908014 
3016 0 34908046 
3017 0 34908082 
3018 0 34908114 
3019 0 34908146 
3020 0 34908182 
3021 0 34908214 
3022 0 34908245 
3023 0 34908282 
3024 0 34908314 
3025 0 34908345 
3026 0 34908382 
3027 0 34908414 
3028 0 34908445 
3029 0 34908482 
3030 0 34908514 
3031 0 34908546 
3032 0 34908582 
3033 0 34908614 
3034 0 34908645 
3035 0 34908682 
3036 0 34908714 
3037 0 34908746 
3038 0 34908782 
3039 0 34908814 
3040 0 34908845 
3041 0 34908882 
3042 0 34908914 
3043 0 34908945 
3044 0 34908982 
3045 0 34909014 
3046 0 34909050 
3047 0 34909082 
3048 0 34909114 
3049 0 34909150 
3050 0 34909182 
3051 0 34909213 
3052 0 34909250 
3053 0 34909282 
3054 0 34909313 
3055 0 34909350 
3056 0 34909382 
3057 0 34909413 
3058 0 34909450 
3059 0 34909482 
3060 0 34909513 
3061 0 34909550 
3062 0 34909582 
3063 0 34909614 
3064 0 34909650 
3065 0 34909681 
3066 0 34909714 
3067 0 34909750 
3068 0 34909782 
3069 0 34909813 
3070 0 34909850 
3071 0 34909882 
3072 0 34909913 
3073 0 34909950 
3074 0 34909982 
3075 0 34910013 
3076 0 34910050 
3077 0 34910082 
3078 0 34910114 
3079 0 34910150 
3080 0 34910181 
3081 0 34910218 
3082 0 34910250 
3083 0 34910281 
3084 0 34910318 
3085 0 34910350 
3086 0 34910382 
3087 0 34910418 
3088 0 34910450 
3089 0 34910481 
3090 0 34910518 
3091 0 34910550 
3092 0 34910581 
3093 0 34910618 
3094 0 34910650 
3095 0 34910681 
3096 0 34910718 
3097 0 34910750 
3098 0 34910781 
3099 0 34910818 
3100 0 34910850 
3101 0 34910881 
3102 0 34910918 
3103 0 34910950 
3104 0 34910981 
3105 0 34911018 
3106 0 34911049 
3107 0 34911082 
3108 0 34911118 
3109 0 34911150 
3110 0 34911181 
3111 0 34911218 
3112 0 34911250 
3113 0 34911281 
3114 0 34911318 
3115 0 34911349 
3116 0 34911381 
3117 0 34911418 
3118 0 34911449 
3119 0 34911486 
3120 0 34911517 
3121 0 34911550 
3122 0 34911586 
3123 0 34911618 
3124 0 34911650 
3125 0 34911686 
3126 0 34911718 
3127 0 34911749 
3128 0 34911785 
3129 0 34911817 
3130 0 34911849 
3131 0 34911886 
3132 0 34911917 
3133 0 34911949 
3134 0 34911986 
3135 0 34912017 
3136 0 34912049 
3137 0 34912085 
3138 0 34912118 
3139 0 34912149 
3140 0 34912186 
3141 0 34912218 
3142 0 34912249 
3143 0 34912285 
3144 0 34912318 
3145 0 34912349 
3146 0 34912386 
3147 0 34912417 
3148 0 34912449 
3149 0 34912486 
3150 0 34912517 
3151 0 34912549 
3152 0 34912586 
3153 0 34912617 
3154 0 34912653 
3155 0 34912686 
3156 0 34912717 
3157 0 34912753 
3158 0 34912785 
3159 0 34912817 
3160 0 34912853 
3161 0 34912885 
3162 0 34912917 
3163 0 34912954 
3164 0 34912985 
3165 0 34913017 
3166 0 34913054 
3167 0 34913085 
3168 0 34913117 
3169 0 34913154 
3170 0 34913186 
3171 0 34913217 
3172 0 34913253 
3173 0 34913285 
3174 0 34913317 
3175 0 34913353 
3176 0 34913386 
3177 0 34913417 
3178 0 34913454 
3179 0 34913485 
3180 0 34913517 
3181 0 34913553 
3182 0 34913585 
3183 0 34913617 
3184 0 34913653 
3185 0 34913685 
3186 0 34913717 
3187 0 34913753 
3188 0 34913785 
3189 0 34913822 
3190 0 34913853 
3191 0 34913885 
3192 0 34913922 
3193 0 34913953 
3194 0 34913985 
3195 0 34914021 
3196 0 34914053 
3197 0 34914085 
3198 0 34914122 
3199 0 34914154 
3200 0 34914185 
3201 0 34914221 
3202 0 34914253 
3203 0 34914285 
3204 0 34914321 
3205 0 34914354 
3206 0 34914385 
3207 0 34914421 
3208 0 34914453 
3209 0 34914485 
3210 0 34914521 
3211 0 34914553 
3212 0 34914585 
3213 0 34914621 
3214 0 34914653 
3215 0 34914685 
3216 0 34914721 
3217 0 34914753 
3218 0 34914785 
3219 0 34914821 
3220 0 34914853 
3221 0 34914885 
3222 0 34914922 
3223 0 34914953 
3224 0 34914989 
3225 0 34915021 
3226 0 34915053 
3227 0 34915089 
3228 0 34915122 
3229 0 34915153 
3230 0 34915189 
3231 0 34915221 
3232 0 34915253 
3233 0 34915289 
3234 0 34915322 
3235 0 34915354 
3236 0 34915390 
3237 0 34915421 
3238 0 34915453 
3239 0 34915489 
3240 0 34915521 
3241 0 34915553 
3242 0 34915590 
3243 0 34915621 
3244 0 34915653 
3245 0 34915689 
3246 0 34915721 
3247 0 34915753 
3248 0 34915789 
3249 0 34915821 
3250 0 34915853 
3251 0 34915889 
3252 0 34915921 
3253 0 34915953 
3254 0 34915989 
3255 0 34916021 
3256 0 34916053 
3257 0 34916090 
3258 0 34916121 
3259 0 34916153 
3260 0 34916189 
3261 0 34916221 
3262 0 34916257 
3263 0 34916289 
3264 0 34916321 
3265 0 34916357 
3266 0 34916389 
3267 0 34916421 
3268 0 34916457 
3269 0 34916489 
3270 0 34916521 
3271 0 34916558 
3272 0 34916589 
3273 0 34916621 
3274 0 34916657 
3275 0 34916689 
3276 0 34916721 
3277 0 34916757 
3278 0 34916789 
3279 0 34916821 
3280 0 34916857 
3281 0 34916889 
3282 0 34916921 
3283 0 34916957 
3284 0 34916989 
3285 0 34917021 
3286 0 34917057 
3287 0 34917089 
3288 0 34917121 
3289 0 34917157 
3290 0 34917189 
3291 0 34917221 
3292 0 34917257 
3293 0 34917289 
3294 0 34917321 
3295 0 34917357 
3296 0 34917389 
3297 0 34917425 
3298 0 34917457 
3299 0 34917489 
3300 0 34917525 
3301 0 34917557 
3302 0 34917589 
3303 0 34917625 
3304 0 34917657 
3305 0 34917689 
3306 0 34917725 
3307 0 34917758 
3308 0 34917789 
3309 0 34917825 
3310 0 34917857 
3311 0 34917889 
3312 0 34917925 
3313 0 34917957 
3314 0 34917989 
3315 0 34918026 
3316 0 34918057 
3317 0 34918089 
3318 0 34918125 
3319 0 34918157 
3320 0 34918189 
3321 0 34918225 
3322 0 34918257 
3323 0 34918289 
3324 0 34918325 
3325 0 34918357 
3326 0 34918389 
3327 0 34918425 
3328 0 34918457 
3329 0 34918489 
3330 0 34918526 
3331 0 34918557 
3332 0 34918593 
3333 0 34918625 
3334 0 34918657 
3335 0 34918693 
3336 0 34918725 
3337 0 34918757 
3338 0 34918793 
3339 0 34918825 
3340 0 34918857 
3341 0 34918893 
3342 0 34918925 
3343 0 34918957 
3344 0 34918994 
3345 0 34919025 
3346 0 34919057 
3347 0 34919093 
3348 0 34919125 
3349 0 34919157 
3350 0 34919193 
3351 0 34919225 
3352 0 34919257 
3353 0 34919293 
3354 0 34919325 
3355 0 34919357 
3356 0 34919393 
3357 0 34919425 
3358 0 34919457 
3359 0 34919493 
3360 0 34919525 
3361 0 34919557 
3362 0 34919593 
3363 0 34919625 
3364 0 34919657 
3365 0 34919694 
3366 0 34919725 
3367 0 34919761 
3368 0 34919793 
3369 0 34919825 
3370 0 34919861 
3371 0 34919893 
3372 0 34919925 
3373 0 34919962 
3374 0 34919993 
3375 0 34920025 
3376 0 34920061 
3377 0 34920093 
3378 0 34920125 
3379 0 34920161 
3380 0 34920193 
3381 0 34920225 
3382 0 34920261 
3383 0 34920293 
3384 0 34920325 
3385 0 34920361 
3386 0 34920393 
3387 0 34920426 
3388 0 34920461 
3389 0 34920493 
3390 0 34920525 
3391 0 34920561 
3392 0 34920593 
3393 0 34920625 
3394 0 34920662 
3395 0 34920693 
3396 0 34920725 
3397 0 34920761 
3398 0 34920793 
3399 0 34920825 
3400 0 34920861 
3401 0 34920893 
3402 0 34920930 
3403 0 34920961 
3404 0 34920993 
3405 0 34921029 
3406 0 34921061 
3407 0 34921093 
3408 0 34921129 
3409 0 34921161 
3410 0 34921193 
3411 0 34921229 
3412 0 34921261 
3413 0 34921293 
3414 0 34921329 
3415 0 34921361 
3416 0 34921393 
3417 0 34921429 
3418 0 34921461 
3419 0 34921493 
3420 0 34921529 
3421 0 34921561 
3422 0 34921593 
3423 0 34921630 
3424 0 34921661 
3425 0 34921693 
3426 0 34921729 
3427 0 34921761 
3428 0 34921793 
3429 0 34921829 
3430 0 34921861 
3431 0 34921893 
3432 0 34921929 
3433 0 34921993 
3434 0 34922029 
3435 0 34922061 
3436 0 34922093 
3437 0 34922129 
3438 0 34922161 
3439 0 34922197 
3440 0 34922229 
3441 0 34922261 
3442 0 34922297 
3443 0 34922329 
3444 0 34922361 
3445 0 34922397 
3446 0 34922429 
3447 0 34922461 
3448 0 34922497 
3449 0 34922529 
3450 0 34922561 
3451 0 34922597 
3452 0 34922629 
3453 0 34922661 
3454 0 34922697 
3455 0 34922729 
3456 0 34922761 
3457 0 34922797 
3458 0 34922829 
3459 0 34922861 
3460 0 34922897 
3461 0 34922929 
3462 0 34922961 
3463 0 34922997 
3464 0 34923029 
3465 0 34923061 
3466 0 34923097 
3467 0 34923129 
3468 0 34923161 
3469 0 34923197 
3470 0 34923229 
3471 0 34923261 
3472 0 34923297 
3473 0 34923329 
3474 0 34923365 
3475 0 34923397 
3476 0 34923429 
3477 0 34923465 
3478 0 34923497 
3479 0 34923529 
3480 0 34923565 
3481 0 34923597 
3482 0 34923629 
3483 0 34923665 
3484 0 34923697 
3485 0 34923729 
3486 0 34923765 
3487 0 34923797 
3488 0 34923829 
3489 0 34923865 
3490 0 34923897 
3491 0 34923929 
3492 0 34923965 
3493 0 34923997 
3494 0 34924030 
3495 0 34924065 
3496 0 34924097 
3497 0 34924129 
3498 0 34924165 
3499 0 34924197 
3500 0 34924229 
3501 0 34924265 
3502 0 34924297 
3503 0 34924329 
3504 0 34924365 
3505 0 34924397 
3506 0 34924429 
3507 0 34924465 
3508 0 34924497 
3509 0 34924533 
3510 0 34924565 
3511 0 34924597 
3512 0 34924633 
3513 0 34924665 
3514 0 34924697 
3515 0 34924733 
3516 0 34924765 
3517 0 34924797 
3518 0 34924833 
3519 0 34924865 
3520 0 34924897 
3521 0 34924933 
3522 0 34924965 
3523 0 34924997 
3524 0 34925033 
3525 0 34925065 
3526 0 34925097 
3527 0 34925133 
3528 0 34925165 
3529 0 34925197 
3530 0 34925233 
3531 0 34925265 
3532 0 34925297 
3533 0 34925333 
3534 0 34925365 
3535 0 34925397 
3536 0 34925433 
3537 0 34925465 
3538 0 34925497 
3539 0 34925533 
3540 0 34925565 
3541 0 34925597 
3542 0 34925633 
3543 0 34925665 
3544 0 34925701 
3545 0 34925733 
3546 0 34925765 
3547 0 34925801 
3548 0 34925833 
3549 0 34925865 
3550 0 34925901 
3551 0 34925933 
3552 0 34925965 
3553 0 34926001 
3554 0 34926033 
3555 0 34926065 
3556 0 34926101 
3557 0 34926133 
3558 0 34926165 
3559 0 34926201 
3560 0 34926233 
3561 0 34926265 
3562 0 34926301 
3563 0 34926333 
3564 0 34926365 
3565 0 34926401 
3566 0 34926433 
3567 0 34926465 
3568 0 34926501 
3569 0 34926533 
3570 0 34926565 
3571 0 34926601 
3572 0 34926633 
3573 0 34926665 
3574 0 34926701 
3575 0 34926733 
3576 0 34926765 
3577 0 34926801 
3578 0 34926833 
3579 0 34926865 
3580 0 34926901 
3581 0 34926933 
3582 0 34926969 
3583 0 34927001 
3584 0 34927033 
3585 0 34927069 
3586 0 34927101 
3587 0 34927133 
3588 0 34927169 
3589 0 34927201 
3590 0 34927233 
3591 0 34927269 
3592 0 34927301 
3593 0 34927333 
3594 0 34927369 
3595 0 34927401 
3596 0 34927433 
3597 0 34927469 
3598 0 34927501 
3599 0 34927533 
3600 0 34927569 
