# Supplementary material for: A 3D-Video-Based Computerized Analysis of Social and Sexual Interactions in Rats
Source: PLoS One. 2013 Oct 30;8(10):e78460. doi: 10.1371/journal.pone.0078460 (PMC3813688; doi:10.1371/journal.pone.0078460)
Supplement: File S1 — The file includes Software S1 (for recording partial 3D hulls), S2 (for converting partial 3D hulls to a 3D hull stream), S3 (for tracking body parts in a 3D hull stream) and S4 (for behavioral recognition based on traces of body parts), manuals for the software and sample data. (ZIP) [file pone.0078460.s008.zip › sample data (male-female sexual behavior)/TS3.txt]

1640 0 34862029 
1641 0 34862061 
1642 0 34862092 
1643 0 34862128 
1644 0 34862160 
1645 0 34862192 
1646 0 34862228 
1647 0 34862261 
1648 0 34862293 
1649 0 34862329 
1650 0 34862360 
1651 0 34862392 
1652 0 34862428 
1653 0 34862460 
1654 0 34862493 
1655 0 34862529 
1656 0 34862560 
1657 0 34862592 
1658 0 34862628 
1659 0 34862660 
1660 0 34862692 
1661 0 34862728 
1662 0 34862761 
1663 0 34862792 
1664 0 34862828 
1665 0 34862860 
1666 0 34862892 
1667 0 34862928 
1668 0 34862960 
1669 0 34862996 
1670 0 34863029 
1671 0 34863060 
1672 0 34863096 
1673 0 34863128 
1674 0 34863160 
1675 0 34863196 
1676 0 34863228 
1677 0 34863261 
1678 0 34863296 
1679 0 34863328 
1680 0 34863360 
1681 0 34863396 
1682 0 34863428 
1683 0 34863460 
1684 0 34863496 
1685 0 34863528 
1686 0 34863560 
1687 0 34863596 
1688 0 34863628 
1689 0 34863660 
1690 0 34863696 
1691 0 34863728 
1692 0 34863760 
1693 0 34863796 
1694 0 34863828 
1695 0 34863860 
1696 0 34863896 
1697 0 34863928 
1698 0 34863960 
1699 0 34863997 
1700 0 34864028 
1701 0 34864064 
1702 0 34864096 
1703 0 34864128 
1704 0 34864164 
1705 0 34864196 
1706 0 34864229 
1707 0 34864264 
1708 0 34864296 
1709 0 34864328 
1710 0 34864364 
1711 0 34864396 
1712 0 34864428 
1713 0 34864464 
1714 0 34864496 
1715 0 34864528 
1716 0 34864564 
1717 0 34864596 
1718 0 34864628 
1719 0 34864664 
1720 0 34864696 
1721 0 34864728 
1722 0 34864764 
1723 0 34864796 
1724 0 34864828 
1725 0 34864864 
1726 0 34864896 
1727 0 34864928 
1728 0 34864964 
1729 0 34864996 
1730 0 34865028 
1731 0 34865064 
1732 0 34865096 
1733 0 34865128 
1734 0 34865164 
1735 0 34865196 
1736 0 34865232 
1737 0 34865264 
1738 0 34865296 
1739 0 34865332 
1740 0 34865364 
1741 0 34865396 
1742 0 34865432 
1743 0 34865463 
1744 0 34865496 
1745 0 34865532 
1746 0 34865564 
1747 0 34865596 
1748 0 34865632 
1749 0 34865664 
1750 0 34865695 
1751 0 34865732 
1752 0 34865764 
1753 0 34865796 
1754 0 34865832 
1755 0 34865864 
1756 0 34865896 
1757 0 34865931 
1758 0 34865964 
1759 0 34865996 
1760 0 34866032 
1761 0 34866064 
1762 0 34866096 
1763 0 34866132 
1764 0 34866163 
1765 0 34866196 
1766 0 34866231 
1767 0 34866264 
1768 0 34866300 
1769 0 34866332 
1770 0 34866364 
1771 0 34866400 
1772 0 34866431 
1773 0 34866464 
1774 0 34866500 
1775 0 34866532 
1776 0 34866564 
1777 0 34866600 
1778 0 34866632 
1779 0 34866663 
1780 0 34866699 
1781 0 34866732 
1782 0 34866764 
1783 0 34866800 
1784 0 34866832 
1785 0 34866864 
1786 0 34866899 
1787 0 34866931 
1788 0 34866964 
1789 0 34867000 
1790 0 34867032 
1791 0 34867064 
1792 0 34867100 
1793 0 34867131 
1794 0 34867163 
1795 0 34867199 
1796 0 34867232 
1797 0 34867264 
1798 0 34867300 
1799 0 34867332 
1800 0 34867368 
1801 0 34867399 
1802 0 34867431 
1803 0 34867468 
1804 0 34867500 
1805 0 34867532 
1806 0 34867568 
1807 0 34867600 
1808 0 34867631 
1809 0 34867667 
1810 0 34867700 
1811 0 34867732 
1812 0 34867768 
1813 0 34867800 
1814 0 34867832 
1815 0 34867867 
1816 0 34867899 
1817 0 34867932 
1818 0 34867968 
1819 0 34868000 
1820 0 34868032 
1821 0 34868068 
1822 0 34868099 
1823 0 34868131 
1824 0 34868167 
1825 0 34868200 
1826 0 34868232 
1827 0 34868268 
1828 0 34868300 
1829 0 34868331 
1830 0 34868367 
1831 0 34868399 
1832 0 34868432 
1833 0 34868468 
1834 0 34868500 
1835 0 34868536 
1836 0 34868568 
1837 0 34868599 
1838 0 34868635 
1839 0 34868667 
1840 0 34868700 
1841 0 34868736 
1842 0 34868768 
1843 0 34868800 
1844 0 34868835 
1845 0 34868867 
1846 0 34868899 
1847 0 34868935 
1848 0 34868968 
1849 0 34869000 
1850 0 34869036 
1851 0 34869067 
1852 0 34869099 
1853 0 34869135 
1854 0 34869167 
1855 0 34869200 
1856 0 34869236 
1857 0 34869268 
1858 0 34869299 
1859 0 34869335 
1860 0 34869367 
1861 0 34869399 
1862 0 34869436 
1863 0 34869468 
1864 0 34869500 
1865 0 34869536 
1866 0 34869567 
1867 0 34869603 
1868 0 34869635 
1869 0 34869668 
1870 0 34869704 
1871 0 34869736 
1872 0 34869768 
1873 0 34869803 
1874 0 34869835 
1875 0 34869867 
1876 0 34869903 
1877 0 34869936 
1878 0 34869968 
1879 0 34870004 
1880 0 34870035 
1881 0 34870067 
1882 0 34870103 
1883 0 34870135 
1884 0 34870168 
1885 0 34870204 
1886 0 34870236 
1887 0 34870267 
1888 0 34870303 
1889 0 34870335 
1890 0 34870367 
1891 0 34870403 
1892 0 34870436 
1893 0 34870468 
1894 0 34870503 
1895 0 34870535 
1896 0 34870567 
1897 0 34870603 
1898 0 34870635 
1899 0 34870668 
1900 0 34870704 
1901 0 34870735 
1902 0 34870771 
1903 0 34870803 
1904 0 34870835 
1905 0 34870871 
1906 0 34870903 
1907 0 34870936 
1908 0 34870972 
1909 0 34871003 
1910 0 34871035 
1911 0 34871071 
1912 0 34871103 
1913 0 34871135 
1914 0 34871172 
1915 0 34871204 
1916 0 34871235 
1917 0 34871271 
1918 0 34871303 
1919 0 34871335 
1920 0 34871371 
1921 0 34871404 
1922 0 34871436 
1923 0 34871472 
1924 0 34871503 
1925 0 34871535 
1926 0 34871571 
1927 0 34871603 
1928 0 34871636 
1929 0 34871672 
1930 0 34871704 
1931 0 34871735 
1932 0 34871771 
1933 0 34871803 
1934 0 34871839 
1935 0 34871871 
1936 0 34871904 
1937 0 34871940 
1938 0 34871971 
1939 0 34872003 
1940 0 34872039 
1941 0 34872071 
1942 0 34872103 
1943 0 34872139 
1944 0 34872172 
1945 0 34872203 
1946 0 34872239 
1947 0 34872271 
1948 0 34872303 
1949 0 34872339 
1950 0 34872371 
1951 0 34872404 
1952 0 34872439 
1953 0 34872471 
1954 0 34872503 
1955 0 34872539 
1956 0 34872571 
1957 0 34872603 
1958 0 34872639 
1959 0 34872671 
1960 0 34872703 
1961 0 34872739 
1962 0 34872771 
1963 0 34872803 
1964 0 34872839 
1965 0 34872871 
1966 0 34872908 
1967 0 34872939 
1968 0 34872971 
1969 0 34873007 
1970 0 34873039 
1971 0 34873071 
1972 0 34873107 
1973 0 34873140 
1974 0 34873171 
1975 0 34873207 
1976 0 34873239 
1977 0 34873271 
1978 0 34873307 
1979 0 34873339 
1980 0 34873372 
1981 0 34873407 
1982 0 34873439 
1983 0 34873471 
1984 0 34873507 
1985 0 34873539 
1986 0 34873571 
1987 0 34873607 
1988 0 34873639 
1989 0 34873671 
1990 0 34873707 
1991 0 34873739 
1992 0 34873771 
1993 0 34873807 
1994 0 34873839 
1995 0 34873871 
1996 0 34873907 
1997 0 34873939 
1998 0 34873971 
1999 0 34874007 
2000 0 34874039 
2001 0 34874075 
2002 0 34874106 
2003 0 34874139 
2004 0 34874175 
2005 0 34874207 
2006 0 34874239 
2007 0 34874275 
2008 0 34874307 
2009 0 34874339 
2010 0 34874375 
2011 0 34874407 
2012 0 34874439 
2013 0 34874475 
2014 0 34874507 
2015 0 34874539 
2016 0 34874575 
2017 0 34874606 
2018 0 34874639 
2019 0 34874675 
2020 0 34874707 
2021 0 34874739 
2022 0 34874775 
2023 0 34874807 
2024 0 34874838 
2025 0 34874875 
2026 0 34874907 
2027 0 34874939 
2028 0 34874975 
2029 0 34875007 
2030 0 34875039 
2031 0 34875074 
2032 0 34875107 
2033 0 34875143 
2034 0 34875175 
2035 0 34875207 
2036 0 34875243 
2037 0 34875275 
2038 0 34875306 
2039 0 34875342 
2040 0 34875375 
2041 0 34875407 
2042 0 34875443 
2043 0 34875475 
2044 0 34875507 
2045 0 34875543 
2046 0 34875574 
2047 0 34875607 
2048 0 34875643 
2049 0 34875675 
2050 0 34875707 
2051 0 34875743 
2052 0 34875775 
2053 0 34875806 
2054 0 34875842 
2055 0 34875875 
2056 0 34875907 
2057 0 34875943 
2058 0 34875975 
2059 0 34876007 
2060 0 34876042 
2061 0 34876074 
2062 0 34876107 
2063 0 34876143 
2064 0 34876175 
2065 0 34876211 
2066 0 34876243 
2067 0 34876274 
2068 0 34876310 
2069 0 34876342 
2070 0 34876375 
2071 0 34876411 
2072 0 34876443 
2073 0 34876475 
2074 0 34876511 
2075 0 34876542 
2076 0 34876574 
2077 0 34876611 
2078 0 34876643 
2079 0 34876675 
2080 0 34876711 
2081 0 34876743 
2082 0 34876774 
2083 0 34876810 
2084 0 34876843 
2085 0 34876875 
2086 0 34876911 
2087 0 34876943 
2088 0 34876975 
2089 0 34877010 
2090 0 34877042 
2091 0 34877074 
2092 0 34877111 
2093 0 34877143 
2094 0 34877175 
2095 0 34877211 
2096 0 34877242 
2097 0 34877274 
2098 0 34877310 
2099 0 34877343 
2100 0 34877379 
2101 0 34877411 
2102 0 34877443 
2103 0 34877479 
2104 0 34877510 
2105 0 34877542 
2106 0 34877578 
2107 0 34877611 
2108 0 34877643 
2109 0 34877679 
2110 0 34877711 
2111 0 34877742 
2112 0 34877778 
2113 0 34877810 
2114 0 34877843 
2115 0 34877879 
2116 0 34877911 
2117 0 34877943 
2118 0 34877978 
2119 0 34878010 
2120 0 34878042 
2121 0 34878079 
2122 0 34878111 
2123 0 34878143 
2124 0 34878179 
2125 0 34878210 
2126 0 34878242 
2127 0 34878278 
2128 0 34878310 
2129 0 34878343 
2130 0 34878379 
2131 0 34878411 
2132 0 34878447 
2133 0 34878478 
2134 0 34878510 
2135 0 34878546 
2136 0 34878579 
2137 0 34878611 
2138 0 34878647 
2139 0 34878679 
2140 0 34878710 
2141 0 34878746 
2142 0 34878778 
2143 0 34878811 
2144 0 34878847 
2145 0 34878879 
2146 0 34878911 
2147 0 34878946 
2148 0 34878978 
2149 0 34879010 
2150 0 34879046 
2151 0 34879079 
2152 0 34879111 
2153 0 34879147 
2154 0 34879178 
2155 0 34879210 
2156 0 34879246 
2157 0 34879278 
2158 0 34879311 
2159 0 34879347 
2160 0 34879379 
2161 0 34879410 
2162 0 34879446 
2163 0 34879478 
2164 0 34879510 
2165 0 34879546 
2166 0 34879579 
2167 0 34879615 
2168 0 34879647 
2169 0 34879678 
2170 0 34879714 
2171 0 34879746 
2172 0 34879778 
2173 0 34879814 
2174 0 34879847 
2175 0 34879879 
2176 0 34879914 
2177 0 34879946 
2178 0 34879978 
2179 0 34880014 
2180 0 34880046 
2181 0 34880079 
2182 0 34880115 
2183 0 34880146 
2184 0 34880178 
2185 0 34880214 
2186 0 34880246 
2187 0 34880278 
2188 0 34880315 
2189 0 34880347 
2190 0 34880378 
2191 0 34880414 
2192 0 34880446 
2193 0 34880478 
2194 0 34880514 
2195 0 34880547 
2196 0 34880579 
2197 0 34880614 
2198 0 34880646 
2199 0 34880682 
2200 0 34880714 
2201 0 34880746 
2202 0 34880782 
2203 0 34880815 
2204 0 34880846 
2205 0 34880882 
2206 0 34880914 
2207 0 34880946 
2208 0 34880982 
2209 0 34881014 
2210 0 34881047 
2211 0 34881083 
2212 0 34881114 
2213 0 34881146 
2214 0 34881182 
2215 0 34881214 
2216 0 34881246 
2217 0 34881282 
2218 0 34881315 
2219 0 34881346 
2220 0 34881382 
2221 0 34881414 
2222 0 34881446 
2223 0 34881482 
2224 0 34881514 
2225 0 34881547 
2226 0 34881582 
2227 0 34881614 
2228 0 34881646 
2229 0 34881682 
2230 0 34881714 
2231 0 34881750 
2232 0 34881783 
2233 0 34881814 
2234 0 34881850 
2235 0 34881882 
2236 0 34881914 
2237 0 34881950 
2238 0 34881982 
2239 0 34882014 
2240 0 34882051 
2241 0 34882082 
2242 0 34882114 
2243 0 34882150 
2244 0 34882182 
2245 0 34882214 
2246 0 34882250 
2247 0 34882283 
2248 0 34882314 
2249 0 34882350 
2250 0 34882382 
2251 0 34882414 
2252 0 34882450 
2253 0 34882482 
2254 0 34882515 
2255 0 34882550 
2256 0 34882582 
2257 0 34882614 
2258 0 34882650 
2259 0 34882682 
2260 0 34882714 
2261 0 34882750 
2262 0 34882782 
2263 0 34882814 
2264 0 34882850 
2265 0 34882882 
2266 0 34882918 
2267 0 34882950 
2268 0 34882982 
2269 0 34883018 
2270 0 34883050 
2271 0 34883082 
2272 0 34883118 
2273 0 34883150 
2274 0 34883182 
2275 0 34883218 
2276 0 34883250 
2277 0 34883282 
2278 0 34883318 
2279 0 34883350 
2280 0 34883382 
2281 0 34883418 
2282 0 34883450 
2283 0 34883482 
2284 0 34883517 
2285 0 34883550 
2286 0 34883582 
2287 0 34883618 
2288 0 34883650 
2289 0 34883682 
2290 0 34883718 
2291 0 34883749 
2292 0 34883782 
2293 0 34883818 
2294 0 34883850 
2295 0 34883882 
2296 0 34883918 
2297 0 34883950 
2298 0 34883986 
2299 0 34884018 
2300 0 34884050 
2301 0 34884086 
2302 0 34884118 
2303 0 34884150 
2304 0 34884186 
2305 0 34884218 
2306 0 34884250 
2307 0 34884286 
2308 0 34884318 
2309 0 34884350 
2310 0 34884386 
2311 0 34884418 
2312 0 34884450 
2313 0 34884485 
2314 0 34884518 
2315 0 34884550 
2316 0 34884586 
2317 0 34884618 
2318 0 34884650 
2319 0 34884686 
2320 0 34884717 
2321 0 34884750 
2322 0 34884786 
2323 0 34884818 
2324 0 34884850 
2325 0 34884886 
2326 0 34884918 
2327 0 34884949 
2328 0 34884985 
2329 0 34885018 
2330 0 34885054 
2331 0 34885086 
2332 0 34885118 
2333 0 34885154 
2334 0 34885186 
2335 0 34885217 
2336 0 34885254 
2337 0 34885286 
2338 0 34885318 
2339 0 34885354 
2340 0 34885386 
2341 0 34885418 
2342 0 34885453 
2343 0 34885485 
2344 0 34885518 
2345 0 34885554 
2346 0 34885586 
2347 0 34885618 
2348 0 34885654 
2349 0 34885685 
2350 0 34885717 
2351 0 34885754 
2352 0 34885786 
2353 0 34885818 
2354 0 34885854 
2355 0 34885886 
2356 0 34885917 
2357 0 34885953 
2358 0 34885985 
2359 0 34886018 
2360 0 34886054 
2361 0 34886086 
2362 0 34886118 
2363 0 34886153 
2364 0 34886185 
2365 0 34886221 
2366 0 34886254 
2367 0 34886286 
2368 0 34886322 
2369 0 34886354 
2370 0 34886385 
2371 0 34886421 
2372 0 34886453 
2373 0 34886486 
2374 0 34886522 
2375 0 34886554 
2376 0 34886586 
2377 0 34886622 
2378 0 34886653 
2379 0 34886685 
2380 0 34886721 
2381 0 34886754 
2382 0 34886786 
2383 0 34886822 
2384 0 34886854 
2385 0 34886885 
2386 0 34886921 
2387 0 34886953 
2388 0 34886986 
2389 0 34887022 
2390 0 34887054 
2391 0 34887086 
2392 0 34887122 
2393 0 34887153 
2394 0 34887185 
2395 0 34887221 
2396 0 34887254 
2397 0 34887290 
2398 0 34887322 
2399 0 34887353 
2400 0 34887389 
2401 0 34887421 
2402 0 34887453 
2403 0 34887490 
2404 0 34887522 
2405 0 34887554 
2406 0 34887590 
2407 0 34887621 
2408 0 34887653 
2409 0 34887689 
2410 0 34887722 
2411 0 34887754 
2412 0 34887790 
2413 0 34887822 
2414 0 34887853 
2415 0 34887889 
2416 0 34887921 
2417 0 34887954 
2418 0 34887990 
2419 0 34888022 
2420 0 34888054 
2421 0 34888089 
2422 0 34888121 
2423 0 34888153 
2424 0 34888189 
2425 0 34888222 
2426 0 34888254 
2427 0 34888290 
2428 0 34888321 
2429 0 34888357 
2430 0 34888389 
2431 0 34888421 
2432 0 34888457 
2433 0 34888490 
2434 0 34888522 
2435 0 34888558 
2436 0 34888589 
2437 0 34888621 
2438 0 34888657 
2439 0 34888689 
2440 0 34888722 
2441 0 34888758 
2442 0 34888790 
2443 0 34888821 
2444 0 34888857 
2445 0 34888889 
2446 0 34888921 
2447 0 34888958 
2448 0 34888990 
2449 0 34889022 
2450 0 34889058 
2451 0 34889089 
2452 0 34889121 
2453 0 34889157 
2454 0 34889189 
2455 0 34889222 
2456 0 34889258 
2457 0 34889289 
2458 0 34889321 
2459 0 34889357 
2460 0 34889389 
2461 0 34889421 
2462 0 34889457 
2463 0 34889490 
2464 0 34889526 
2465 0 34889557 
2466 0 34889589 
2467 0 34889625 
2468 0 34889657 
2469 0 34889690 
2470 0 34889726 
2471 0 34889758 
2472 0 34889789 
2473 0 34889825 
2474 0 34889857 
2475 0 34889889 
2476 0 34889925 
2477 0 34889958 
2478 0 34889990 
2479 0 34890025 
2480 0 34890057 
2481 0 34890089 
2482 0 34890125 
2483 0 34890157 
2484 0 34890190 
2485 0 34890226 
2486 0 34890257 
2487 0 34890289 
2488 0 34890325 
2489 0 34890357 
2490 0 34890389 
2491 0 34890425 
2492 0 34890458 
2493 0 34890490 
2494 0 34890525 
2495 0 34890557 
2496 0 34890593 
2497 0 34890625 
2498 0 34890657 
2499 0 34890693 
2500 0 34890726 
2501 0 34890757 
2502 0 34890793 
2503 0 34890825 
2504 0 34890857 
2505 0 34890893 
2506 0 34890925 
2507 0 34890958 
2508 0 34890993 
2509 0 34891025 
2510 0 34891057 
2511 0 34891093 
2512 0 34891125 
2513 0 34891157 
2514 0 34891194 
2515 0 34891225 
2516 0 34891257 
2517 0 34891293 
2518 0 34891325 
2519 0 34891357 
2520 0 34891393 
2521 0 34891425 
2522 0 34891457 
2523 0 34891493 
2524 0 34891525 
2525 0 34891557 
2526 0 34891593 
2527 0 34891625 
2528 0 34891658 
2529 0 34891694 
2530 0 34891725 
2531 0 34891761 
2532 0 34891793 
2533 0 34891825 
2534 0 34891861 
2535 0 34891893 
2536 0 34891925 
2537 0 34891961 
2538 0 34891993 
2539 0 34892025 
2540 0 34892061 
2541 0 34892093 
2542 0 34892125 
2543 0 34892161 
2544 0 34892193 
2545 0 34892225 
2546 0 34892261 
2547 0 34892293 
2548 0 34892325 
2549 0 34892361 
2550 0 34892393 
2551 0 34892425 
2552 0 34892461 
2553 0 34892493 
2554 0 34892525 
2555 0 34892561 
2556 0 34892593 
2557 0 34892625 
2558 0 34892661 
2559 0 34892693 
2560 0 34892725 
2561 0 34892761 
2562 0 34892793 
2563 0 34892829 
2564 0 34892861 
2565 0 34892893 
2566 0 34892929 
2567 0 34892961 
2568 0 34892993 
2569 0 34893029 
2570 0 34893061 
2571 0 34893093 
2572 0 34893129 
2573 0 34893160 
2574 0 34893193 
2575 0 34893229 
2576 0 34893261 
2577 0 34893293 
2578 0 34893329 
2579 0 34893361 
2580 0 34893392 
2581 0 34893429 
2582 0 34893461 
2583 0 34893493 
2584 0 34893529 
2585 0 34893561 
2586 0 34893593 
2587 0 34893628 
2588 0 34893661 
2589 0 34893693 
2590 0 34893729 
2591 0 34893761 
2592 0 34893793 
2593 0 34893829 
2594 0 34893860 
2595 0 34893896 
2596 0 34893929 
2597 0 34893961 
2598 0 34893997 
2599 0 34894029 
2600 0 34894061 
2601 0 34894097 
2602 0 34894128 
2603 0 34894161 
2604 0 34894197 
2605 0 34894229 
2606 0 34894261 
2607 0 34894297 
2608 0 34894329 
2609 0 34894360 
2610 0 34894396 
2611 0 34894429 
2612 0 34894461 
2613 0 34894497 
2614 0 34894529 
2615 0 34894561 
2616 0 34894596 
2617 0 34894628 
2618 0 34894661 
2619 0 34894697 
2620 0 34894729 
2621 0 34894761 
2622 0 34894797 
2623 0 34894828 
2624 0 34894860 
2625 0 34894896 
2626 0 34894929 
2627 0 34894961 
2628 0 34894997 
2629 0 34895029 
2630 0 34895065 
2631 0 34895096 
2632 0 34895129 
2633 0 34895165 
2634 0 34895197 
2635 0 34895229 
2636 0 34895265 
2637 0 34895297 
2638 0 34895328 
2639 0 34895364 
2640 0 34895397 
2641 0 34895429 
2642 0 34895465 
2643 0 34895497 
2644 0 34895529 
2645 0 34895564 
2646 0 34895596 
2647 0 34895629 
2648 0 34895665 
2649 0 34895697 
2650 0 34895729 
2651 0 34895765 
2652 0 34895796 
2653 0 34895828 
2654 0 34895864 
2655 0 34895897 
2656 0 34895929 
2657 0 34895965 
2658 0 34895997 
2659 0 34896028 
2660 0 34896064 
2661 0 34896096 
2662 0 34896132 
2663 0 34896165 
2664 0 34896197 
2665 0 34896233 
2666 0 34896265 
2667 0 34896296 
2668 0 34896332 
2669 0 34896364 
2670 0 34896397 
2671 0 34896433 
2672 0 34896465 
2673 0 34896497 
2674 0 34896532 
2675 0 34896564 
2676 0 34896596 
2677 0 34896633 
2678 0 34896665 
2679 0 34896697 
2680 0 34896733 
2681 0 34896764 
2682 0 34896796 
2683 0 34896865 
2684 0 34896897 
2685 0 34896933 
2686 0 34896965 
2687 0 34896996 
2688 0 34897032 
2689 0 34897064 
2690 0 34897097 
2691 0 34897133 
2692 0 34897165 
2693 0 34897201 
2694 0 34897233 
2695 0 34897264 
2696 0 34897300 
2697 0 34897332 
2698 0 34897365 
2699 0 34897401 
2700 0 34897433 
2701 0 34897464 
2702 0 34897500 
2703 0 34897532 
2704 0 34897564 
2705 0 34897600 
2706 0 34897633 
2707 0 34897665 
2708 0 34897701 
2709 0 34897732 
2710 0 34897764 
2711 0 34897800 
2712 0 34897832 
2713 0 34897865 
2714 0 34897901 
2715 0 34897933 
2716 0 34897964 
2717 0 34898000 
2718 0 34898032 
2719 0 34898064 
2720 0 34898101 
2721 0 34898133 
2722 0 34898165 
2723 0 34898200 
2724 0 34898232 
2725 0 34898264 
2726 0 34898300 
2727 0 34898332 
2728 0 34898369 
2729 0 34898401 
2730 0 34898432 
2731 0 34898468 
2732 0 34898500 
2733 0 34898532 
2734 0 34898568 
2735 0 34898600 
2736 0 34898633 
2737 0 34898669 
2738 0 34898700 
2739 0 34898732 
2740 0 34898768 
2741 0 34898800 
2742 0 34898833 
2743 0 34898869 
2744 0 34898901 
2745 0 34898932 
2746 0 34898968 
2747 0 34899000 
2748 0 34899032 
2749 0 34899068 
2750 0 34899101 
2751 0 34899133 
2752 0 34899169 
2753 0 34899200 
2754 0 34899232 
2755 0 34899268 
2756 0 34899300 
2757 0 34899333 
2758 0 34899369 
2759 0 34899400 
2760 0 34899436 
2761 0 34899468 
2762 0 34899500 
2763 0 34899536 
2764 0 34899568 
2765 0 34899601 
2766 0 34899637 
2767 0 34899668 
2768 0 34899700 
2769 0 34899736 
2770 0 34899768 
2771 0 34899800 
2772 0 34899837 
2773 0 34899869 
2774 0 34899900 
2775 0 34899936 
2776 0 34899968 
2777 0 34900000 
2778 0 34900036 
2779 0 34900068 
2780 0 34900101 
2781 0 34900136 
2782 0 34900168 
2783 0 34900200 
2784 0 34900236 
2785 0 34900268 
2786 0 34900300 
2787 0 34900337 
2788 0 34900368 
2789 0 34900400 
2790 0 34900436 
2791 0 34900468 
2792 0 34900500 
2793 0 34900536 
2794 0 34900569 
2795 0 34900605 
2796 0 34900636 
2797 0 34900668 
2798 0 34900704 
2799 0 34900736 
2800 0 34900768 
2801 0 34900804 
2802 0 34900837 
2803 0 34900868 
2804 0 34900904 
2805 0 34900936 
2806 0 34900968 
2807 0 34901004 
2808 0 34901036 
2809 0 34901069 
2810 0 34901104 
2811 0 34901136 
2812 0 34901168 
2813 0 34901204 
2814 0 34901236 
2815 0 34901268 
2816 0 34901304 
2817 0 34901336 
2818 0 34901368 
2819 0 34901404 
2820 0 34901436 
2821 0 34901468 
2822 0 34901504 
2823 0 34901536 
2824 0 34901568 
2825 0 34901604 
2826 0 34901636 
2827 0 34901672 
2828 0 34901704 
2829 0 34901736 
2830 0 34901772 
2831 0 34901805 
2832 0 34901836 
2833 0 34901872 
2834 0 34901904 
2835 0 34901936 
2836 0 34901972 
2837 0 34902004 
2838 0 34902035 
2839 0 34902072 
2840 0 34902104 
2841 0 34902136 
2842 0 34902172 
2843 0 34902204 
2844 0 34902236 
2845 0 34902272 
2846 0 34902304 
2847 0 34902336 
2848 0 34902372 
2849 0 34902404 
2850 0 34902436 
2851 0 34902472 
2852 0 34902504 
2853 0 34902536 
2854 0 34902572 
2855 0 34902604 
2856 0 34902636 
2857 0 34902672 
2858 0 34902704 
2859 0 34902740 
2860 0 34902771 
2861 0 34902804 
2862 0 34902840 
2863 0 34902872 
2864 0 34902904 
2865 0 34902940 
2866 0 34902972 
2867 0 34903003 
2868 0 34903039 
2869 0 34903072 
2870 0 34903104 
2871 0 34903140 
2872 0 34903172 
2873 0 34903204 
2874 0 34903240 
2875 0 34903271 
2876 0 34903304 
2877 0 34903340 
2878 0 34903372 
2879 0 34903404 
2880 0 34903440 
2881 0 34903472 
2882 0 34903503 
2883 0 34903540 
2884 0 34903572 
2885 0 34903604 
2886 0 34903640 
2887 0 34903672 
2888 0 34903704 
2889 0 34903739 
2890 0 34903772 
2891 0 34903804 
2892 0 34903840 
2893 0 34903872 
2894 0 34903908 
2895 0 34903940 
2896 0 34903971 
2897 0 34904007 
2898 0 34904040 
2899 0 34904072 
2900 0 34904108 
2901 0 34904140 
2902 0 34904172 
2903 0 34904208 
2904 0 34904239 
2905 0 34904272 
2906 0 34904308 
2907 0 34904340 
2908 0 34904372 
2909 0 34904408 
2910 0 34904440 
2911 0 34904471 
2912 0 34904507 
2913 0 34904540 
2914 0 34904572 
2915 0 34904608 
2916 0 34904640 
2917 0 34904672 
2918 0 34904707 
2919 0 34904739 
2920 0 34904772 
2921 0 34904808 
2922 0 34904840 
2923 0 34904872 
2924 0 34904908 
2925 0 34904939 
2926 0 34904975 
2927 0 34905007 
2928 0 34905040 
2929 0 34905076 
2930 0 34905108 
2931 0 34905140 
2932 0 34905176 
2933 0 34905207 
2934 0 34905239 
2935 0 34905276 
2936 0 34905308 
2937 0 34905340 
2938 0 34905376 
2939 0 34905408 
2940 0 34905439 
2941 0 34905475 
2942 0 34905507 
2943 0 34905540 
2944 0 34905576 
2945 0 34905608 
2946 0 34905640 
2947 0 34905675 
2948 0 34905707 
2949 0 34905739 
2950 0 34905776 
2951 0 34905808 
2952 0 34905840 
2953 0 34905876 
2954 0 34905907 
2955 0 34905939 
2956 0 34905975 
2957 0 34906008 
2958 0 34906044 
2959 0 34906076 
2960 0 34906108 
2961 0 34906144 
2962 0 34906175 
2963 0 34906207 
2964 0 34906243 
2965 0 34906276 
2966 0 34906308 
2967 0 34906344 
2968 0 34906376 
2969 0 34906407 
2970 0 34906443 
2971 0 34906475 
2972 0 34906508 
2973 0 34906544 
2974 0 34906576 
2975 0 34906608 
2976 0 34906643 
2977 0 34906675 
2978 0 34906707 
2979 0 34906743 
2980 0 34906776 
2981 0 34906808 
2982 0 34906844 
2983 0 34906875 
2984 0 34906907 
2985 0 34906943 
2986 0 34906975 
2987 0 34907008 
2988 0 34907044 
2989 0 34907076 
2990 0 34907107 
2991 0 34907143 
2992 0 34907175 
2993 0 34907211 
2994 0 34907243 
2995 0 34907276 
2996 0 34907312 
2997 0 34907344 
2998 0 34907375 
2999 0 34907411 
3000 0 34907443 
3001 0 34907475 
3002 0 34907512 
3003 0 34907544 
3004 0 34907575 
3005 0 34907611 
3006 0 34907643 
3007 0 34907675 
3008 0 34907711 
3009 0 34907744 
3010 0 34907776 
3011 0 34907812 
3012 0 34907843 
3013 0 34907875 
3014 0 34907911 
3015 0 34907943 
3016 0 34907976 
3017 0 34908012 
3018 0 34908044 
3019 0 34908075 
3020 0 34908111 
3021 0 34908143 
3022 0 34908175 
3023 0 34908211 
3024 0 34908244 
3025 0 34908280 
3026 0 34908312 
3027 0 34908343 
3028 0 34908379 
3029 0 34908411 
3030 0 34908443 
3031 0 34908479 
3032 0 34908512 
3033 0 34908543 
3034 0 34908579 
3035 0 34908611 
3036 0 34908643 
3037 0 34908679 
3038 0 34908711 
3039 0 34908744 
3040 0 34908780 
3041 0 34908811 
3042 0 34908843 
3043 0 34908879 
3044 0 34908911 
3045 0 34908943 
3046 0 34908980 
3047 0 34909012 
3048 0 34909043 
3049 0 34909079 
3050 0 34909111 
3051 0 34909143 
3052 0 34909179 
3053 0 34909212 
3054 0 34909244 
3055 0 34909279 
3056 0 34909311 
3057 0 34909343 
3058 0 34909379 
3059 0 34909411 
3060 0 34909447 
3061 0 34909480 
3062 0 34909511 
3063 0 34909547 
3064 0 34909579 
3065 0 34909611 
3066 0 34909647 
3067 0 34909679 
3068 0 34909712 
3069 0 34909748 
3070 0 34909779 
3071 0 34909811 
3072 0 34909847 
3073 0 34909879 
3074 0 34909911 
3075 0 34909947 
3076 0 34909980 
3077 0 34910011 
3078 0 34910047 
3079 0 34910079 
3080 0 34910111 
3081 0 34910147 
3082 0 34910179 
3083 0 34910212 
3084 0 34910247 
3085 0 34910279 
3086 0 34910311 
3087 0 34910347 
3088 0 34910379 
3089 0 34910411 
3090 0 34910447 
3091 0 34910479 
3092 0 34910515 
3093 0 34910547 
3094 0 34910579 
3095 0 34910615 
3096 0 34910647 
3097 0 34910679 
3098 0 34910715 
3099 0 34910747 
3100 0 34910779 
3101 0 34910815 
3102 0 34910847 
3103 0 34910879 
3104 0 34910915 
3105 0 34910948 
3106 0 34910979 
3107 0 34911015 
3108 0 34911047 
3109 0 34911079 
3110 0 34911115 
3111 0 34911147 
3112 0 34911179 
3113 0 34911215 
3114 0 34911247 
3115 0 34911279 
3116 0 34911315 
3117 0 34911347 
3118 0 34911379 
3119 0 34911415 
3120 0 34911447 
3121 0 34911479 
3122 0 34911515 
3123 0 34911547 
3124 0 34911583 
3125 0 34911615 
3126 0 34911647 
3127 0 34911683 
3128 0 34911715 
3129 0 34911747 
3130 0 34911783 
3131 0 34911815 
3132 0 34911847 
3133 0 34911883 
3134 0 34911914 
3135 0 34911947 
3136 0 34911983 
3137 0 34912015 
3138 0 34912047 
3139 0 34912083 
3140 0 34912115 
3141 0 34912146 
3142 0 34912182 
3143 0 34912215 
3144 0 34912247 
3145 0 34912283 
3146 0 34912315 
3147 0 34912347 
3148 0 34912383 
3149 0 34912414 
3150 0 34912447 
3151 0 34912483 
3152 0 34912515 
3153 0 34912547 
3154 0 34912583 
3155 0 34912615 
3156 0 34912646 
3157 0 34912683 
3158 0 34912715 
3159 0 34912751 
3160 0 34912783 
3161 0 34912815 
3162 0 34912851 
3163 0 34912882 
3164 0 34912914 
3165 0 34912951 
3166 0 34912983 
3167 0 34913015 
3168 0 34913051 
3169 0 34913083 
3170 0 34913114 
3171 0 34913150 
3172 0 34913183 
3173 0 34913215 
3174 0 34913251 
3175 0 34913283 
3176 0 34913315 
3177 0 34913351 
3178 0 34913382 
3179 0 34913415 
3180 0 34913451 
3181 0 34913483 
3182 0 34913515 
3183 0 34913551 
3184 0 34913583 
3185 0 34913614 
3186 0 34913650 
3187 0 34913683 
3188 0 34913715 
3189 0 34913751 
3190 0 34913783 
3191 0 34913819 
3192 0 34913851 
3193 0 34913882 
3194 0 34913918 
3195 0 34913951 
3196 0 34913983 
3197 0 34914019 
3198 0 34914051 
3199 0 34914082 
3200 0 34914118 
3201 0 34914150 
3202 0 34914183 
3203 0 34914219 
3204 0 34914251 
3205 0 34914283 
3206 0 34914319 
3207 0 34914350 
3208 0 34914382 
3209 0 34914419 
3210 0 34914451 
3211 0 34914483 
3212 0 34914519 
3213 0 34914551 
3214 0 34914582 
3215 0 34914618 
3216 0 34914651 
3217 0 34914683 
3218 0 34914719 
3219 0 34914751 
3220 0 34914783 
3221 0 34914818 
3222 0 34914850 
3223 0 34914886 
3224 0 34914919 
3225 0 34914951 
3226 0 34914987 
3227 0 34915019 
3228 0 34915050 
3229 0 34915086 
3230 0 34915118 
3231 0 34915151 
3232 0 34915187 
3233 0 34915219 
3234 0 34915251 
3235 0 34915287 
3236 0 34915318 
3237 0 34915350 
3238 0 34915386 
3239 0 34915419 
3240 0 34915451 
3241 0 34915487 
3242 0 34915519 
3243 0 34915550 
3244 0 34915586 
3245 0 34915618 
3246 0 34915651 
3247 0 34915687 
3248 0 34915719 
3249 0 34915751 
3250 0 34915786 
3251 0 34915818 
3252 0 34915850 
3253 0 34915886 
3254 0 34915919 
3255 0 34915951 
3256 0 34915987 
3257 0 34916018 
3258 0 34916054 
3259 0 34916086 
3260 0 34916118 
3261 0 34916155 
3262 0 34916187 
3263 0 34916219 
3264 0 34916255 
3265 0 34916286 
3266 0 34916318 
3267 0 34916354 
3268 0 34916387 
3269 0 34916419 
3270 0 34916455 
3271 0 34916487 
3272 0 34916518 
3273 0 34916554 
3274 0 34916586 
3275 0 34916618 
3276 0 34916655 
3277 0 34916687 
3278 0 34916719 
3279 0 34916754 
3280 0 34916786 
3281 0 34916818 
3282 0 34916854 
3283 0 34916887 
3284 0 34916919 
3285 0 34916955 
3286 0 34916986 
3287 0 34917018 
3288 0 34917054 
3289 0 34917086 
3290 0 34917122 
3291 0 34917155 
3292 0 34917187 
3293 0 34917223 
3294 0 34917254 
3295 0 34917286 
3296 0 34917322 
3297 0 34917354 
3298 0 34917387 
3299 0 34917423 
3300 0 34917454 
3301 0 34917486 
3302 0 34917522 
3303 0 34917554 
3304 0 34917586 
3305 0 34917622 
3306 0 34917655 
3307 0 34917687 
3308 0 34917722 
3309 0 34917754 
3310 0 34917786 
3311 0 34917822 
3312 0 34917854 
3313 0 34917887 
3314 0 34917923 
3315 0 34917954 
3316 0 34917986 
3317 0 34918022 
3318 0 34918054 
3319 0 34918086 
3320 0 34918123 
3321 0 34918155 
3322 0 34918186 
3323 0 34918222 
3324 0 34918254 
3325 0 34918290 
3326 0 34918322 
3327 0 34918355 
3328 0 34918391 
3329 0 34918423 
3330 0 34918454 
3331 0 34918490 
3332 0 34918522 
3333 0 34918554 
3334 0 34918590 
3335 0 34918623 
3336 0 34918654 
3337 0 34918690 
3338 0 34918722 
3339 0 34918754 
3340 0 34918790 
3341 0 34918822 
3342 0 34918855 
3343 0 34918891 
3344 0 34918922 
3345 0 34918954 
3346 0 34918990 
3347 0 34919022 
3348 0 34919054 
3349 0 34919090 
3350 0 34919123 
3351 0 34919154 
3352 0 34919190 
3353 0 34919222 
3354 0 34919254 
3355 0 34919290 
3356 0 34919322 
3357 0 34919358 
3358 0 34919390 
3359 0 34919422 
3360 0 34919458 
3361 0 34919490 
3362 0 34919522 
3363 0 34919558 
3364 0 34919590 
3365 0 34919622 
3366 0 34919658 
3367 0 34919690 
3368 0 34919722 
3369 0 34919758 
3370 0 34919790 
3371 0 34919822 
3372 0 34919858 
3373 0 34919890 
3374 0 34919922 
3375 0 34919958 
3376 0 34919990 
3377 0 34920022 
3378 0 34920058 
3379 0 34920091 
3380 0 34920122 
3381 0 34920158 
3382 0 34920190 
3383 0 34920222 
3384 0 34920258 
3385 0 34920290 
3386 0 34920322 
3387 0 34920358 
3388 0 34920390 
3389 0 34920426 
3390 0 34920458 
3391 0 34920490 
3392 0 34920526 
3393 0 34920558 
3394 0 34920590 
3395 0 34920626 
3396 0 34920658 
3397 0 34920690 
3398 0 34920726 
3399 0 34920758 
3400 0 34920790 
3401 0 34920826 
3402 0 34920858 
3403 0 34920890 
3404 0 34920926 
3405 0 34920958 
3406 0 34920990 
3407 0 34921026 
3408 0 34921058 
3409 0 34921090 
3410 0 34921126 
3411 0 34921158 
3412 0 34921190 
3413 0 34921226 
3414 0 34921258 
3415 0 34921290 
3416 0 34921325 
3417 0 34921358 
3418 0 34921390 
3419 0 34921426 
3420 0 34921458 
3421 0 34921490 
3422 0 34921526 
3423 0 34921557 
3424 0 34921594 
3425 0 34921626 
3426 0 34921658 
3427 0 34921694 
3428 0 34921726 
3429 0 34921758 
3430 0 34921794 
3431 0 34921825 
3432 0 34921858 
3433 0 34921894 
3434 0 34921926 
3435 0 34921994 
3436 0 34922026 
3437 0 34922058 
3438 0 34922094 
3439 0 34922126 
3440 0 34922158 
3441 0 34922194 
3442 0 34922226 
3443 0 34922257 
3444 0 34922293 
3445 0 34922326 
3446 0 34922358 
3447 0 34922394 
3448 0 34922426 
3449 0 34922458 
3450 0 34922494 
3451 0 34922525 
3452 0 34922558 
3453 0 34922594 
3454 0 34922626 
3455 0 34922662 
3456 0 34922694 
3457 0 34922726 
3458 0 34922762 
3459 0 34922793 
3460 0 34922826 
3461 0 34922862 
3462 0 34922894 
3463 0 34922926 
3464 0 34922962 
3465 0 34922994 
3466 0 34923025 
3467 0 34923061 
3468 0 34923094 
3469 0 34923126 
3470 0 34923162 
3471 0 34923194 
3472 0 34923225 
3473 0 34923261 
3474 0 34923293 
3475 0 34923326 
3476 0 34923362 
3477 0 34923394 
3478 0 34923426 
3479 0 34923462 
3480 0 34923493 
3481 0 34923525 
3482 0 34923561 
3483 0 34923594 
3484 0 34923626 
3485 0 34923662 
3486 0 34923694 
3487 0 34923729 
3488 0 34923761 
3489 0 34923793 
3490 0 34923830 
3491 0 34923862 
3492 0 34923894 
3493 0 34923930 
3494 0 34923961 
3495 0 34923993 
3496 0 34924029 
3497 0 34924062 
3498 0 34924094 
3499 0 34924130 
3500 0 34924162 
3501 0 34924193 
3502 0 34924229 
3503 0 34924261 
3504 0 34924294 
3505 0 34924330 
3506 0 34924362 
3507 0 34924394 
3508 0 34924430 
3509 0 34924461 
3510 0 34924493 
3511 0 34924529 
3512 0 34924562 
3513 0 34924594 
3514 0 34924630 
3515 0 34924662 
3516 0 34924693 
3517 0 34924729 
3518 0 34924761 
3519 0 34924794 
3520 0 34924830 
3521 0 34924862 
3522 0 34924898 
3523 0 34924930 
3524 0 34924961 
3525 0 34924997 
3526 0 34925029 
3527 0 34925062 
3528 0 34925098 
3529 0 34925130 
3530 0 34925161 
3531 0 34925197 
3532 0 34925229 
3533 0 34925261 
3534 0 34925298 
3535 0 34925330 
3536 0 34925362 
3537 0 34925398 
3538 0 34925429 
3539 0 34925461 
3540 0 34925497 
3541 0 34925530 
3542 0 34925562 
3543 0 34925598 
3544 0 34925630 
3545 0 34925661 
3546 0 34925697 
3547 0 34925729 
3548 0 34925762 
3549 0 34925798 
3550 0 34925830 
3551 0 34925862 
3552 0 34925897 
3553 0 34925929 
3554 0 34925965 
3555 0 34925997 
3556 0 34926030 
3557 0 34926066 
3558 0 34926098 
3559 0 34926129 
3560 0 34926165 
3561 0 34926197 
3562 0 34926229 
3563 0 34926265 
3564 0 34926298 
3565 0 34926330 
3566 0 34926366 
3567 0 34926397 
3568 0 34926429 
3569 0 34926465 
3570 0 34926497 
3571 0 34926530 
3572 0 34926566 
3573 0 34926598 
3574 0 34926629 
3575 0 34926665 
3576 0 34926697 
3577 0 34926729 
3578 0 34926765 
3579 0 34926798 
3580 0 34926830 
3581 0 34926865 
3582 0 34926897 
3583 0 34926929 
3584 0 34926965 
3585 0 34926997 
3586 0 34927034 
3587 0 34927066 
3588 0 34927097 
3589 0 34927133 
3590 0 34927165 
3591 0 34927197 
3592 0 34927233 
3593 0 34927265 
3594 0 34927298 
3595 0 34927334 
3596 0 34927365 
3597 0 34927397 
3598 0 34927433 
3599 0 34927465 
3600 0 34927498 
