# Supplementary material for: A 3D-Video-Based Computerized Analysis of Social and Sexual Interactions in Rats
Source: PLoS One. 2013 Oct 30;8(10):e78460. doi: 10.1371/journal.pone.0078460 (PMC3813688; doi:10.1371/journal.pone.0078460)
Supplement: File S1 — The file includes Software S1 (for recording partial 3D hulls), S2 (for converting partial 3D hulls to a 3D hull stream), S3 (for tracking body parts in a 3D hull stream) and S4 (for behavioral recognition based on traces of body parts), manuals for the software and sample data. (ZIP) [file pone.0078460.s008.zip › sample data (male-female sexual behavior)/TS4.txt]

1640 0 34862069 
1641 0 34862105 
1642 0 34862137 
1643 0 34862169 
1644 0 34862205 
1645 0 34862237 
1646 0 34862269 
1647 0 34862305 
1648 0 34862337 
1649 0 34862369 
1650 0 34862405 
1651 0 34862437 
1652 0 34862469 
1653 0 34862505 
1654 0 34862537 
1655 0 34862569 
1656 0 34862605 
1657 0 34862637 
1658 0 34862669 
1659 0 34862705 
1660 0 34862737 
1661 0 34862769 
1662 0 34862805 
1663 0 34862837 
1664 0 34862869 
1665 0 34862905 
1666 0 34862937 
1667 0 34862969 
1668 0 34863005 
1669 0 34863037 
1670 0 34863069 
1671 0 34863105 
1672 0 34863137 
1673 0 34863173 
1674 0 34863205 
1675 0 34863237 
1676 0 34863273 
1677 0 34863305 
1678 0 34863337 
1679 0 34863373 
1680 0 34863405 
1681 0 34863437 
1682 0 34863473 
1683 0 34863505 
1684 0 34863537 
1685 0 34863573 
1686 0 34863605 
1687 0 34863637 
1688 0 34863673 
1689 0 34863705 
1690 0 34863737 
1691 0 34863773 
1692 0 34863805 
1693 0 34863837 
1694 0 34863873 
1695 0 34863905 
1696 0 34863937 
1697 0 34863973 
1698 0 34864005 
1699 0 34864037 
1700 0 34864073 
1701 0 34864105 
1702 0 34864137 
1703 0 34864173 
1704 0 34864205 
1705 0 34864237 
1706 0 34864273 
1707 0 34864305 
1708 0 34864337 
1709 0 34864373 
1710 0 34864405 
1711 0 34864441 
1712 0 34864473 
1713 0 34864505 
1714 0 34864541 
1715 0 34864573 
1716 0 34864605 
1717 0 34864641 
1718 0 34864673 
1719 0 34864705 
1720 0 34864741 
1721 0 34864773 
1722 0 34864805 
1723 0 34864841 
1724 0 34864873 
1725 0 34864905 
1726 0 34864941 
1727 0 34864973 
1728 0 34865005 
1729 0 34865041 
1730 0 34865073 
1731 0 34865105 
1732 0 34865142 
1733 0 34865173 
1734 0 34865205 
1735 0 34865241 
1736 0 34865273 
1737 0 34865305 
1738 0 34865341 
1739 0 34865373 
1740 0 34865405 
1741 0 34865441 
1742 0 34865473 
1743 0 34865505 
1744 0 34865541 
1745 0 34865573 
1746 0 34865609 
1747 0 34865641 
1748 0 34865673 
1749 0 34865709 
1750 0 34865741 
1751 0 34865773 
1752 0 34865809 
1753 0 34865841 
1754 0 34865873 
1755 0 34865909 
1756 0 34865941 
1757 0 34865973 
1758 0 34866009 
1759 0 34866041 
1760 0 34866073 
1761 0 34866109 
1762 0 34866141 
1763 0 34866173 
1764 0 34866209 
1765 0 34866241 
1766 0 34866273 
1767 0 34866309 
1768 0 34866341 
1769 0 34866373 
1770 0 34866409 
1771 0 34866441 
1772 0 34866473 
1773 0 34866509 
1774 0 34866541 
1775 0 34866573 
1776 0 34866609 
1777 0 34866641 
1778 0 34866673 
1779 0 34866709 
1780 0 34866741 
1781 0 34866777 
1782 0 34866809 
1783 0 34866841 
1784 0 34866877 
1785 0 34866909 
1786 0 34866941 
1787 0 34866977 
1788 0 34867009 
1789 0 34867041 
1790 0 34867077 
1791 0 34867109 
1792 0 34867141 
1793 0 34867177 
1794 0 34867209 
1795 0 34867241 
1796 0 34867277 
1797 0 34867309 
1798 0 34867341 
1799 0 34867377 
1800 0 34867409 
1801 0 34867441 
1802 0 34867477 
1803 0 34867509 
1804 0 34867541 
1805 0 34867577 
1806 0 34867609 
1807 0 34867641 
1808 0 34867677 
1809 0 34867709 
1810 0 34867741 
1811 0 34867777 
1812 0 34867809 
1813 0 34867841 
1814 0 34867877 
1815 0 34867909 
1816 0 34867941 
1817 0 34867977 
1818 0 34868009 
1819 0 34868045 
1820 0 34868077 
1821 0 34868109 
1822 0 34868145 
1823 0 34868177 
1824 0 34868209 
1825 0 34868245 
1826 0 34868277 
1827 0 34868309 
1828 0 34868345 
1829 0 34868377 
1830 0 34868409 
1831 0 34868445 
1832 0 34868477 
1833 0 34868509 
1834 0 34868545 
1835 0 34868577 
1836 0 34868609 
1837 0 34868645 
1838 0 34868677 
1839 0 34868709 
1840 0 34868745 
1841 0 34868777 
1842 0 34868809 
1843 0 34868845 
1844 0 34868877 
1845 0 34868909 
1846 0 34868945 
1847 0 34868977 
1848 0 34869009 
1849 0 34869045 
1850 0 34869077 
1851 0 34869109 
1852 0 34869145 
1853 0 34869177 
1854 0 34869213 
1855 0 34869245 
1856 0 34869277 
1857 0 34869313 
1858 0 34869345 
1859 0 34869377 
1860 0 34869413 
1861 0 34869445 
1862 0 34869477 
1863 0 34869513 
1864 0 34869545 
1865 0 34869577 
1866 0 34869613 
1867 0 34869645 
1868 0 34869677 
1869 0 34869713 
1870 0 34869745 
1871 0 34869777 
1872 0 34869813 
1873 0 34869845 
1874 0 34869877 
1875 0 34869913 
1876 0 34869945 
1877 0 34869977 
1878 0 34870013 
1879 0 34870045 
1880 0 34870077 
1881 0 34870113 
1882 0 34870145 
1883 0 34870177 
1884 0 34870213 
1885 0 34870245 
1886 0 34870277 
1887 0 34870313 
1888 0 34870345 
1889 0 34870381 
1890 0 34870413 
1891 0 34870445 
1892 0 34870481 
1893 0 34870513 
1894 0 34870545 
1895 0 34870581 
1896 0 34870613 
1897 0 34870645 
1898 0 34870681 
1899 0 34870713 
1900 0 34870745 
1901 0 34870781 
1902 0 34870813 
1903 0 34870845 
1904 0 34870881 
1905 0 34870913 
1906 0 34870945 
1907 0 34870981 
1908 0 34871013 
1909 0 34871045 
1910 0 34871081 
1911 0 34871113 
1912 0 34871145 
1913 0 34871181 
1914 0 34871213 
1915 0 34871245 
1916 0 34871281 
1917 0 34871313 
1918 0 34871345 
1919 0 34871381 
1920 0 34871413 
1921 0 34871445 
1922 0 34871481 
1923 0 34871513 
1924 0 34871549 
1925 0 34871581 
1926 0 34871613 
1927 0 34871649 
1928 0 34871681 
1929 0 34871713 
1930 0 34871749 
1931 0 34871781 
1932 0 34871813 
1933 0 34871849 
1934 0 34871881 
1935 0 34871913 
1936 0 34871949 
1937 0 34871981 
1938 0 34872013 
1939 0 34872049 
1940 0 34872081 
1941 0 34872113 
1942 0 34872149 
1943 0 34872181 
1944 0 34872213 
1945 0 34872249 
1946 0 34872281 
1947 0 34872313 
1948 0 34872349 
1949 0 34872381 
1950 0 34872413 
1951 0 34872449 
1952 0 34872481 
1953 0 34872513 
1954 0 34872549 
1955 0 34872581 
1956 0 34872613 
1957 0 34872649 
1958 0 34872681 
1959 0 34872713 
1960 0 34872749 
1961 0 34872781 
1962 0 34872817 
1963 0 34872849 
1964 0 34872881 
1965 0 34872917 
1966 0 34872949 
1967 0 34872981 
1968 0 34873017 
1969 0 34873049 
1970 0 34873081 
1971 0 34873117 
1972 0 34873149 
1973 0 34873181 
1974 0 34873217 
1975 0 34873249 
1976 0 34873281 
1977 0 34873317 
1978 0 34873349 
1979 0 34873381 
1980 0 34873417 
1981 0 34873449 
1982 0 34873481 
1983 0 34873517 
1984 0 34873549 
1985 0 34873581 
1986 0 34873617 
1987 0 34873649 
1988 0 34873681 
1989 0 34873717 
1990 0 34873749 
1991 0 34873781 
1992 0 34873817 
1993 0 34873849 
1994 0 34873881 
1995 0 34873917 
1996 0 34873949 
1997 0 34873985 
1998 0 34874017 
1999 0 34874049 
2000 0 34874085 
2001 0 34874117 
2002 0 34874149 
2003 0 34874185 
2004 0 34874217 
2005 0 34874249 
2006 0 34874285 
2007 0 34874317 
2008 0 34874349 
2009 0 34874385 
2010 0 34874417 
2011 0 34874449 
2012 0 34874485 
2013 0 34874517 
2014 0 34874549 
2015 0 34874585 
2016 0 34874617 
2017 0 34874649 
2018 0 34874685 
2019 0 34874717 
2020 0 34874749 
2021 0 34874785 
2022 0 34874817 
2023 0 34874849 
2024 0 34874885 
2025 0 34874917 
2026 0 34874949 
2027 0 34874985 
2028 0 34875017 
2029 0 34875049 
2030 0 34875085 
2031 0 34875117 
2032 0 34875153 
2033 0 34875185 
2034 0 34875217 
2035 0 34875253 
2036 0 34875285 
2037 0 34875317 
2038 0 34875353 
2039 0 34875385 
2040 0 34875417 
2041 0 34875453 
2042 0 34875485 
2043 0 34875517 
2044 0 34875553 
2045 0 34875585 
2046 0 34875617 
2047 0 34875653 
2048 0 34875685 
2049 0 34875717 
2050 0 34875753 
2051 0 34875785 
2052 0 34875817 
2053 0 34875853 
2054 0 34875885 
2055 0 34875917 
2056 0 34875953 
2057 0 34875985 
2058 0 34876017 
2059 0 34876053 
2060 0 34876085 
2061 0 34876117 
2062 0 34876153 
2063 0 34876185 
2064 0 34876217 
2065 0 34876253 
2066 0 34876285 
2067 0 34876321 
2068 0 34876353 
2069 0 34876385 
2070 0 34876421 
2071 0 34876453 
2072 0 34876485 
2073 0 34876521 
2074 0 34876553 
2075 0 34876585 
2076 0 34876621 
2077 0 34876653 
2078 0 34876685 
2079 0 34876721 
2080 0 34876753 
2081 0 34876785 
2082 0 34876821 
2083 0 34876853 
2084 0 34876885 
2085 0 34876921 
2086 0 34876953 
2087 0 34876985 
2088 0 34877021 
2089 0 34877053 
2090 0 34877085 
2091 0 34877121 
2092 0 34877153 
2093 0 34877185 
2094 0 34877221 
2095 0 34877253 
2096 0 34877285 
2097 0 34877321 
2098 0 34877353 
2099 0 34877385 
2100 0 34877421 
2101 0 34877453 
2102 0 34877485 
2103 0 34877521 
2104 0 34877553 
2105 0 34877589 
2106 0 34877621 
2107 0 34877653 
2108 0 34877689 
2109 0 34877721 
2110 0 34877753 
2111 0 34877789 
2112 0 34877821 
2113 0 34877853 
2114 0 34877889 
2115 0 34877921 
2116 0 34877953 
2117 0 34877989 
2118 0 34878021 
2119 0 34878053 
2120 0 34878089 
2121 0 34878121 
2122 0 34878153 
2123 0 34878189 
2124 0 34878221 
2125 0 34878253 
2126 0 34878289 
2127 0 34878321 
2128 0 34878353 
2129 0 34878389 
2130 0 34878421 
2131 0 34878453 
2132 0 34878489 
2133 0 34878521 
2134 0 34878553 
2135 0 34878589 
2136 0 34878621 
2137 0 34878653 
2138 0 34878689 
2139 0 34878721 
2140 0 34878757 
2141 0 34878789 
2142 0 34878821 
2143 0 34878857 
2144 0 34878889 
2145 0 34878921 
2146 0 34878957 
2147 0 34878989 
2148 0 34879021 
2149 0 34879057 
2150 0 34879089 
2151 0 34879121 
2152 0 34879157 
2153 0 34879189 
2154 0 34879221 
2155 0 34879257 
2156 0 34879289 
2157 0 34879321 
2158 0 34879357 
2159 0 34879389 
2160 0 34879421 
2161 0 34879457 
2162 0 34879489 
2163 0 34879521 
2164 0 34879557 
2165 0 34879589 
2166 0 34879621 
2167 0 34879657 
2168 0 34879689 
2169 0 34879721 
2170 0 34879757 
2171 0 34879789 
2172 0 34879821 
2173 0 34879857 
2174 0 34879889 
2175 0 34879925 
2176 0 34879957 
2177 0 34879989 
2178 0 34880025 
2179 0 34880057 
2180 0 34880089 
2181 0 34880125 
2182 0 34880157 
2183 0 34880189 
2184 0 34880225 
2185 0 34880257 
2186 0 34880289 
2187 0 34880325 
2188 0 34880357 
2189 0 34880389 
2190 0 34880425 
2191 0 34880457 
2192 0 34880489 
2193 0 34880525 
2194 0 34880557 
2195 0 34880589 
2196 0 34880625 
2197 0 34880657 
2198 0 34880689 
2199 0 34880725 
2200 0 34880757 
2201 0 34880789 
2202 0 34880825 
2203 0 34880857 
2204 0 34880889 
2205 0 34880925 
2206 0 34880957 
2207 0 34880989 
2208 0 34881025 
2209 0 34881057 
2210 0 34881089 
2211 0 34881125 
2212 0 34881157 
2213 0 34881193 
2214 0 34881225 
2215 0 34881257 
2216 0 34881293 
2217 0 34881325 
2218 0 34881357 
2219 0 34881393 
2220 0 34881425 
2221 0 34881457 
2222 0 34881493 
2223 0 34881525 
2224 0 34881557 
2225 0 34881593 
2226 0 34881625 
2227 0 34881657 
2228 0 34881693 
2229 0 34881725 
2230 0 34881757 
2231 0 34881793 
2232 0 34881825 
2233 0 34881857 
2234 0 34881893 
2235 0 34881925 
2236 0 34881957 
2237 0 34881993 
2238 0 34882025 
2239 0 34882057 
2240 0 34882093 
2241 0 34882125 
2242 0 34882157 
2243 0 34882193 
2244 0 34882225 
2245 0 34882257 
2246 0 34882293 
2247 0 34882325 
2248 0 34882361 
2249 0 34882393 
2250 0 34882425 
2251 0 34882461 
2252 0 34882493 
2253 0 34882525 
2254 0 34882561 
2255 0 34882593 
2256 0 34882625 
2257 0 34882661 
2258 0 34882693 
2259 0 34882725 
2260 0 34882761 
2261 0 34882793 
2262 0 34882825 
2263 0 34882861 
2264 0 34882893 
2265 0 34882925 
2266 0 34882961 
2267 0 34882993 
2268 0 34883025 
2269 0 34883061 
2270 0 34883093 
2271 0 34883125 
2272 0 34883161 
2273 0 34883193 
2274 0 34883225 
2275 0 34883261 
2276 0 34883293 
2277 0 34883325 
2278 0 34883361 
2279 0 34883393 
2280 0 34883425 
2281 0 34883461 
2282 0 34883493 
2283 0 34883529 
2284 0 34883561 
2285 0 34883593 
2286 0 34883629 
2287 0 34883661 
2288 0 34883693 
2289 0 34883729 
2290 0 34883761 
2291 0 34883793 
2292 0 34883829 
2293 0 34883861 
2294 0 34883893 
2295 0 34883929 
2296 0 34883961 
2297 0 34883993 
2298 0 34884029 
2299 0 34884061 
2300 0 34884093 
2301 0 34884129 
2302 0 34884161 
2303 0 34884193 
2304 0 34884229 
2305 0 34884261 
2306 0 34884293 
2307 0 34884329 
2308 0 34884361 
2309 0 34884393 
2310 0 34884429 
2311 0 34884461 
2312 0 34884493 
2313 0 34884529 
2314 0 34884561 
2315 0 34884593 
2316 0 34884629 
2317 0 34884661 
2318 0 34884697 
2319 0 34884729 
2320 0 34884761 
2321 0 34884797 
2322 0 34884829 
2323 0 34884861 
2324 0 34884897 
2325 0 34884929 
2326 0 34884961 
2327 0 34884997 
2328 0 34885029 
2329 0 34885061 
2330 0 34885097 
2331 0 34885129 
2332 0 34885161 
2333 0 34885197 
2334 0 34885229 
2335 0 34885261 
2336 0 34885297 
2337 0 34885329 
2338 0 34885361 
2339 0 34885397 
2340 0 34885429 
2341 0 34885461 
2342 0 34885497 
2343 0 34885529 
2344 0 34885561 
2345 0 34885597 
2346 0 34885629 
2347 0 34885661 
2348 0 34885697 
2349 0 34885729 
2350 0 34885761 
2351 0 34885797 
2352 0 34885829 
2353 0 34885861 
2354 0 34885897 
2355 0 34885929 
2356 0 34885965 
2357 0 34885997 
2358 0 34886029 
2359 0 34886065 
2360 0 34886097 
2361 0 34886129 
2362 0 34886165 
2363 0 34886197 
2364 0 34886229 
2365 0 34886265 
2366 0 34886297 
2367 0 34886329 
2368 0 34886365 
2369 0 34886397 
2370 0 34886429 
2371 0 34886465 
2372 0 34886497 
2373 0 34886529 
2374 0 34886565 
2375 0 34886597 
2376 0 34886629 
2377 0 34886665 
2378 0 34886697 
2379 0 34886729 
2380 0 34886765 
2381 0 34886797 
2382 0 34886829 
2383 0 34886865 
2384 0 34886897 
2385 0 34886929 
2386 0 34886965 
2387 0 34886997 
2388 0 34887029 
2389 0 34887065 
2390 0 34887097 
2391 0 34887133 
2392 0 34887165 
2393 0 34887197 
2394 0 34887233 
2395 0 34887265 
2396 0 34887297 
2397 0 34887333 
2398 0 34887365 
2399 0 34887397 
2400 0 34887433 
2401 0 34887465 
2402 0 34887497 
2403 0 34887533 
2404 0 34887565 
2405 0 34887597 
2406 0 34887633 
2407 0 34887665 
2408 0 34887697 
2409 0 34887733 
2410 0 34887765 
2411 0 34887797 
2412 0 34887833 
2413 0 34887865 
2414 0 34887897 
2415 0 34887933 
2416 0 34887965 
2417 0 34887997 
2418 0 34888033 
2419 0 34888065 
2420 0 34888097 
2421 0 34888133 
2422 0 34888165 
2423 0 34888197 
2424 0 34888233 
2425 0 34888265 
2426 0 34888301 
2427 0 34888333 
2428 0 34888365 
2429 0 34888401 
2430 0 34888433 
2431 0 34888465 
2432 0 34888501 
2433 0 34888533 
2434 0 34888565 
2435 0 34888601 
2436 0 34888633 
2437 0 34888665 
2438 0 34888701 
2439 0 34888733 
2440 0 34888765 
2441 0 34888801 
2442 0 34888833 
2443 0 34888865 
2444 0 34888901 
2445 0 34888933 
2446 0 34888965 
2447 0 34889001 
2448 0 34889033 
2449 0 34889065 
2450 0 34889101 
2451 0 34889133 
2452 0 34889165 
2453 0 34889201 
2454 0 34889233 
2455 0 34889265 
2456 0 34889301 
2457 0 34889333 
2458 0 34889365 
2459 0 34889401 
2460 0 34889433 
2461 0 34889469 
2462 0 34889501 
2463 0 34889533 
2464 0 34889569 
2465 0 34889601 
2466 0 34889633 
2467 0 34889669 
2468 0 34889701 
2469 0 34889733 
2470 0 34889769 
2471 0 34889801 
2472 0 34889833 
2473 0 34889869 
2474 0 34889901 
2475 0 34889933 
2476 0 34889969 
2477 0 34890001 
2478 0 34890033 
2479 0 34890069 
2480 0 34890101 
2481 0 34890133 
2482 0 34890169 
2483 0 34890201 
2484 0 34890233 
2485 0 34890269 
2486 0 34890301 
2487 0 34890333 
2488 0 34890369 
2489 0 34890401 
2490 0 34890433 
2491 0 34890469 
2492 0 34890501 
2493 0 34890533 
2494 0 34890569 
2495 0 34890601 
2496 0 34890633 
2497 0 34890669 
2498 0 34890701 
2499 0 34890737 
2500 0 34890769 
2501 0 34890801 
2502 0 34890837 
2503 0 34890869 
2504 0 34890901 
2505 0 34890937 
2506 0 34890969 
2507 0 34891001 
2508 0 34891037 
2509 0 34891069 
2510 0 34891101 
2511 0 34891137 
2512 0 34891169 
2513 0 34891201 
2514 0 34891237 
2515 0 34891269 
2516 0 34891301 
2517 0 34891337 
2518 0 34891369 
2519 0 34891401 
2520 0 34891437 
2521 0 34891469 
2522 0 34891501 
2523 0 34891537 
2524 0 34891569 
2525 0 34891601 
2526 0 34891637 
2527 0 34891669 
2528 0 34891701 
2529 0 34891737 
2530 0 34891769 
2531 0 34891801 
2532 0 34891837 
2533 0 34891869 
2534 0 34891905 
2535 0 34891937 
2536 0 34891969 
2537 0 34892005 
2538 0 34892037 
2539 0 34892069 
2540 0 34892105 
2541 0 34892137 
2542 0 34892169 
2543 0 34892205 
2544 0 34892237 
2545 0 34892269 
2546 0 34892305 
2547 0 34892337 
2548 0 34892369 
2549 0 34892405 
2550 0 34892437 
2551 0 34892469 
2552 0 34892505 
2553 0 34892537 
2554 0 34892569 
2555 0 34892605 
2556 0 34892637 
2557 0 34892669 
2558 0 34892705 
2559 0 34892737 
2560 0 34892769 
2561 0 34892805 
2562 0 34892837 
2563 0 34892869 
2564 0 34892905 
2565 0 34892937 
2566 0 34892969 
2567 0 34893005 
2568 0 34893037 
2569 0 34893073 
2570 0 34893105 
2571 0 34893137 
2572 0 34893173 
2573 0 34893205 
2574 0 34893237 
2575 0 34893273 
2576 0 34893305 
2577 0 34893337 
2578 0 34893373 
2579 0 34893405 
2580 0 34893437 
2581 0 34893473 
2582 0 34893505 
2583 0 34893537 
2584 0 34893573 
2585 0 34893605 
2586 0 34893637 
2587 0 34893673 
2588 0 34893705 
2589 0 34893737 
2590 0 34893773 
2591 0 34893805 
2592 0 34893837 
2593 0 34893873 
2594 0 34893905 
2595 0 34893937 
2596 0 34893973 
2597 0 34894005 
2598 0 34894037 
2599 0 34894073 
2600 0 34894105 
2601 0 34894137 
2602 0 34894173 
2603 0 34894205 
2604 0 34894241 
2605 0 34894273 
2606 0 34894305 
2607 0 34894341 
2608 0 34894373 
2609 0 34894405 
2610 0 34894441 
2611 0 34894473 
2612 0 34894505 
2613 0 34894541 
2614 0 34894573 
2615 0 34894605 
2616 0 34894641 
2617 0 34894673 
2618 0 34894705 
2619 0 34894741 
2620 0 34894773 
2621 0 34894805 
2622 0 34894841 
2623 0 34894873 
2624 0 34894905 
2625 0 34894941 
2626 0 34894973 
2627 0 34895005 
2628 0 34895041 
2629 0 34895073 
2630 0 34895105 
2631 0 34895141 
2632 0 34895173 
2633 0 34895205 
2634 0 34895241 
2635 0 34895273 
2636 0 34895305 
2637 0 34895341 
2638 0 34895373 
2639 0 34895405 
2640 0 34895441 
2641 0 34895473 
2642 0 34895509 
2643 0 34895541 
2644 0 34895573 
2645 0 34895609 
2646 0 34895641 
2647 0 34895673 
2648 0 34895709 
2649 0 34895741 
2650 0 34895773 
2651 0 34895809 
2652 0 34895841 
2653 0 34895873 
2654 0 34895909 
2655 0 34895941 
2656 0 34895973 
2657 0 34896009 
2658 0 34896041 
2659 0 34896073 
2660 0 34896109 
2661 0 34896141 
2662 0 34896173 
2663 0 34896209 
2664 0 34896241 
2665 0 34896273 
2666 0 34896309 
2667 0 34896341 
2668 0 34896373 
2669 0 34896409 
2670 0 34896441 
2671 0 34896473 
2672 0 34896509 
2673 0 34896541 
2674 0 34896573 
2675 0 34896609 
2676 0 34896641 
2677 0 34896677 
2678 0 34896709 
2679 0 34896741 
2680 0 34896777 
2681 0 34896809 
2682 0 34896841 
2683 0 34896877 
2684 0 34896909 
2685 0 34896941 
2686 0 34896977 
2687 0 34897009 
2688 0 34897041 
2689 0 34897077 
2690 0 34897109 
2691 0 34897141 
2692 0 34897177 
2693 0 34897209 
2694 0 34897241 
2695 0 34897277 
2696 0 34897309 
2697 0 34897341 
2698 0 34897377 
2699 0 34897409 
2700 0 34897441 
2701 0 34897477 
2702 0 34897509 
2703 0 34897541 
2704 0 34897577 
2705 0 34897609 
2706 0 34897641 
2707 0 34897677 
2708 0 34897709 
2709 0 34897741 
2710 0 34897777 
2711 0 34897809 
2712 0 34897845 
2713 0 34897877 
2714 0 34897909 
2715 0 34897945 
2716 0 34897977 
2717 0 34898009 
2718 0 34898045 
2719 0 34898077 
2720 0 34898109 
2721 0 34898145 
2722 0 34898177 
2723 0 34898209 
2724 0 34898245 
2725 0 34898277 
2726 0 34898309 
2727 0 34898345 
2728 0 34898377 
2729 0 34898409 
2730 0 34898445 
2731 0 34898477 
2732 0 34898509 
2733 0 34898545 
2734 0 34898577 
2735 0 34898609 
2736 0 34898645 
2737 0 34898677 
2738 0 34898709 
2739 0 34898745 
2740 0 34898777 
2741 0 34898809 
2742 0 34898845 
2743 0 34898877 
2744 0 34898909 
2745 0 34898945 
2746 0 34898977 
2747 0 34899009 
2748 0 34899045 
2749 0 34899077 
2750 0 34899113 
2751 0 34899145 
2752 0 34899177 
2753 0 34899213 
2754 0 34899245 
2755 0 34899277 
2756 0 34899313 
2757 0 34899345 
2758 0 34899377 
2759 0 34899413 
2760 0 34899445 
2761 0 34899477 
2762 0 34899513 
2763 0 34899545 
2764 0 34899577 
2765 0 34899613 
2766 0 34899645 
2767 0 34899677 
2768 0 34899713 
2769 0 34899745 
2770 0 34899777 
2771 0 34899813 
2772 0 34899845 
2773 0 34899877 
2774 0 34899913 
2775 0 34899945 
2776 0 34899977 
2777 0 34900013 
2778 0 34900045 
2779 0 34900077 
2780 0 34900113 
2781 0 34900145 
2782 0 34900177 
2783 0 34900213 
2784 0 34900245 
2785 0 34900281 
2786 0 34900313 
2787 0 34900345 
2788 0 34900381 
2789 0 34900413 
2790 0 34900445 
2791 0 34900481 
2792 0 34900513 
2793 0 34900545 
2794 0 34900581 
2795 0 34900613 
2796 0 34900645 
2797 0 34900681 
2798 0 34900713 
2799 0 34900745 
2800 0 34900781 
2801 0 34900813 
2802 0 34900845 
2803 0 34900881 
2804 0 34900913 
2805 0 34900945 
2806 0 34900981 
2807 0 34901013 
2808 0 34901045 
2809 0 34901081 
2810 0 34901113 
2811 0 34901145 
2812 0 34901181 
2813 0 34901213 
2814 0 34901245 
2815 0 34901281 
2816 0 34901313 
2817 0 34901345 
2818 0 34901381 
2819 0 34901413 
2820 0 34901449 
2821 0 34901481 
2822 0 34901513 
2823 0 34901549 
2824 0 34901581 
2825 0 34901613 
2826 0 34901649 
2827 0 34901681 
2828 0 34901713 
2829 0 34901749 
2830 0 34901781 
2831 0 34901813 
2832 0 34901849 
2833 0 34901881 
2834 0 34901913 
2835 0 34901949 
2836 0 34901981 
2837 0 34902013 
2838 0 34902049 
2839 0 34902081 
2840 0 34902113 
2841 0 34902149 
2842 0 34902181 
2843 0 34902213 
2844 0 34902249 
2845 0 34902281 
2846 0 34902313 
2847 0 34902349 
2848 0 34902381 
2849 0 34902413 
2850 0 34902449 
2851 0 34902481 
2852 0 34902513 
2853 0 34902549 
2854 0 34902581 
2855 0 34902617 
2856 0 34902649 
2857 0 34902681 
2858 0 34902717 
2859 0 34902749 
2860 0 34902781 
2861 0 34902817 
2862 0 34902849 
2863 0 34902881 
2864 0 34902917 
2865 0 34902949 
2866 0 34902981 
2867 0 34903017 
2868 0 34903049 
2869 0 34903081 
2870 0 34903117 
2871 0 34903149 
2872 0 34903181 
2873 0 34903217 
2874 0 34903249 
2875 0 34903281 
2876 0 34903317 
2877 0 34903349 
2878 0 34903381 
2879 0 34903417 
2880 0 34903449 
2881 0 34903481 
2882 0 34903517 
2883 0 34903549 
2884 0 34903581 
2885 0 34903617 
2886 0 34903649 
2887 0 34903681 
2888 0 34903717 
2889 0 34903749 
2890 0 34903781 
2891 0 34903817 
2892 0 34903849 
2893 0 34903885 
2894 0 34903917 
2895 0 34903949 
2896 0 34903985 
2897 0 34904017 
2898 0 34904049 
2899 0 34904085 
2900 0 34904117 
2901 0 34904149 
2902 0 34904185 
2903 0 34904217 
2904 0 34904249 
2905 0 34904285 
2906 0 34904317 
2907 0 34904349 
2908 0 34904385 
2909 0 34904417 
2910 0 34904449 
2911 0 34904485 
2912 0 34904517 
2913 0 34904549 
2914 0 34904585 
2915 0 34904617 
2916 0 34904649 
2917 0 34904685 
2918 0 34904717 
2919 0 34904749 
2920 0 34904785 
2921 0 34904817 
2922 0 34904849 
2923 0 34904885 
2924 0 34904917 
2925 0 34904949 
2926 0 34904985 
2927 0 34905017 
2928 0 34905053 
2929 0 34905085 
2930 0 34905117 
2931 0 34905153 
2932 0 34905185 
2933 0 34905217 
2934 0 34905253 
2935 0 34905285 
2936 0 34905317 
2937 0 34905353 
2938 0 34905385 
2939 0 34905417 
2940 0 34905453 
2941 0 34905485 
2942 0 34905517 
2943 0 34905553 
2944 0 34905585 
2945 0 34905617 
2946 0 34905653 
2947 0 34905685 
2948 0 34905717 
2949 0 34905753 
2950 0 34905785 
2951 0 34905817 
2952 0 34905853 
2953 0 34905885 
2954 0 34905917 
2955 0 34905953 
2956 0 34905985 
2957 0 34906017 
2958 0 34906053 
2959 0 34906085 
2960 0 34906117 
2961 0 34906153 
2962 0 34906185 
2963 0 34906221 
2964 0 34906253 
2965 0 34906285 
2966 0 34906321 
2967 0 34906353 
2968 0 34906385 
2969 0 34906421 
2970 0 34906453 
2971 0 34906485 
2972 0 34906521 
2973 0 34906553 
2974 0 34906585 
2975 0 34906621 
2976 0 34906653 
2977 0 34906685 
2978 0 34906721 
2979 0 34906753 
2980 0 34906785 
2981 0 34906821 
2982 0 34906853 
2983 0 34906885 
2984 0 34906921 
2985 0 34906953 
2986 0 34906985 
2987 0 34907021 
2988 0 34907053 
2989 0 34907085 
2990 0 34907121 
2991 0 34907153 
2992 0 34907185 
2993 0 34907221 
2994 0 34907253 
2995 0 34907285 
2996 0 34907321 
2997 0 34907353 
2998 0 34907389 
2999 0 34907421 
3000 0 34907453 
3001 0 34907489 
3002 0 34907521 
3003 0 34907553 
3004 0 34907589 
3005 0 34907621 
3006 0 34907653 
3007 0 34907689 
3008 0 34907721 
3009 0 34907753 
3010 0 34907789 
3011 0 34907821 
3012 0 34907853 
3013 0 34907889 
3014 0 34907921 
3015 0 34907953 
3016 0 34907989 
3017 0 34908021 
3018 0 34908053 
3019 0 34908089 
3020 0 34908121 
3021 0 34908153 
3022 0 34908189 
3023 0 34908221 
3024 0 34908253 
3025 0 34908289 
3026 0 34908321 
3027 0 34908353 
3028 0 34908389 
3029 0 34908421 
3030 0 34908453 
3031 0 34908489 
3032 0 34908521 
3033 0 34908553 
3034 0 34908589 
3035 0 34908621 
3036 0 34908657 
3037 0 34908689 
3038 0 34908721 
3039 0 34908757 
3040 0 34908789 
3041 0 34908821 
3042 0 34908857 
3043 0 34908889 
3044 0 34908921 
3045 0 34908957 
3046 0 34908989 
3047 0 34909021 
3048 0 34909057 
3049 0 34909089 
3050 0 34909121 
3051 0 34909157 
3052 0 34909189 
3053 0 34909221 
3054 0 34909257 
3055 0 34909289 
3056 0 34909321 
3057 0 34909357 
3058 0 34909389 
3059 0 34909421 
3060 0 34909457 
3061 0 34909489 
3062 0 34909521 
3063 0 34909557 
3064 0 34909589 
3065 0 34909621 
3066 0 34909657 
3067 0 34909689 
3068 0 34909721 
3069 0 34909757 
3070 0 34909789 
3071 0 34909825 
3072 0 34909857 
3073 0 34909889 
3074 0 34909925 
3075 0 34909957 
3076 0 34909989 
3077 0 34910025 
3078 0 34910057 
3079 0 34910089 
3080 0 34910125 
3081 0 34910157 
3082 0 34910189 
3083 0 34910225 
3084 0 34910257 
3085 0 34910289 
3086 0 34910325 
3087 0 34910357 
3088 0 34910389 
3089 0 34910425 
3090 0 34910457 
3091 0 34910489 
3092 0 34910525 
3093 0 34910557 
3094 0 34910589 
3095 0 34910625 
3096 0 34910657 
3097 0 34910689 
3098 0 34910725 
3099 0 34910757 
3100 0 34910789 
3101 0 34910825 
3102 0 34910857 
3103 0 34910889 
3104 0 34910925 
3105 0 34910957 
3106 0 34910993 
3107 0 34911025 
3108 0 34911057 
3109 0 34911093 
3110 0 34911125 
3111 0 34911157 
3112 0 34911193 
3113 0 34911225 
3114 0 34911257 
3115 0 34911293 
3116 0 34911325 
3117 0 34911357 
3118 0 34911393 
3119 0 34911425 
3120 0 34911457 
3121 0 34911493 
3122 0 34911525 
3123 0 34911557 
3124 0 34911593 
3125 0 34911625 
3126 0 34911657 
3127 0 34911693 
3128 0 34911725 
3129 0 34911757 
3130 0 34911793 
3131 0 34911825 
3132 0 34911857 
3133 0 34911893 
3134 0 34911925 
3135 0 34911957 
3136 0 34911993 
3137 0 34912025 
3138 0 34912057 
3139 0 34912093 
3140 0 34912125 
3141 0 34912157 
3142 0 34912193 
3143 0 34912225 
3144 0 34912261 
3145 0 34912293 
3146 0 34912325 
3147 0 34912361 
3148 0 34912393 
3149 0 34912425 
3150 0 34912461 
3151 0 34912493 
3152 0 34912525 
3153 0 34912561 
3154 0 34912593 
3155 0 34912625 
3156 0 34912661 
3157 0 34912693 
3158 0 34912725 
3159 0 34912761 
3160 0 34912793 
3161 0 34912825 
3162 0 34912861 
3163 0 34912893 
3164 0 34912925 
3165 0 34912961 
3166 0 34912993 
3167 0 34913025 
3168 0 34913061 
3169 0 34913093 
3170 0 34913125 
3171 0 34913161 
3172 0 34913193 
3173 0 34913225 
3174 0 34913261 
3175 0 34913293 
3176 0 34913325 
3177 0 34913361 
3178 0 34913393 
3179 0 34913429 
3180 0 34913461 
3181 0 34913493 
3182 0 34913529 
3183 0 34913561 
3184 0 34913593 
3185 0 34913629 
3186 0 34913661 
3187 0 34913693 
3188 0 34913729 
3189 0 34913761 
3190 0 34913793 
3191 0 34913829 
3192 0 34913861 
3193 0 34913893 
3194 0 34913929 
3195 0 34913961 
3196 0 34913993 
3197 0 34914029 
3198 0 34914061 
3199 0 34914093 
3200 0 34914129 
3201 0 34914161 
3202 0 34914193 
3203 0 34914229 
3204 0 34914261 
3205 0 34914293 
3206 0 34914329 
3207 0 34914361 
3208 0 34914393 
3209 0 34914429 
3210 0 34914461 
3211 0 34914493 
3212 0 34914529 
3213 0 34914561 
3214 0 34914597 
3215 0 34914629 
3216 0 34914661 
3217 0 34914697 
3218 0 34914729 
3219 0 34914761 
3220 0 34914797 
3221 0 34914829 
3222 0 34914861 
3223 0 34914897 
3224 0 34914929 
3225 0 34914961 
3226 0 34914997 
3227 0 34915029 
3228 0 34915061 
3229 0 34915097 
3230 0 34915129 
3231 0 34915161 
3232 0 34915197 
3233 0 34915229 
3234 0 34915261 
3235 0 34915297 
3236 0 34915329 
3237 0 34915361 
3238 0 34915397 
3239 0 34915429 
3240 0 34915461 
3241 0 34915497 
3242 0 34915529 
3243 0 34915561 
3244 0 34915597 
3245 0 34915629 
3246 0 34915661 
3247 0 34915697 
3248 0 34915729 
3249 0 34915765 
3250 0 34915797 
3251 0 34915829 
3252 0 34915865 
3253 0 34915897 
3254 0 34915929 
3255 0 34915965 
3256 0 34915997 
3257 0 34916029 
3258 0 34916065 
3259 0 34916097 
3260 0 34916129 
3261 0 34916165 
3262 0 34916197 
3263 0 34916229 
3264 0 34916265 
3265 0 34916297 
3266 0 34916329 
3267 0 34916365 
3268 0 34916397 
3269 0 34916429 
3270 0 34916465 
3271 0 34916497 
3272 0 34916529 
3273 0 34916565 
3274 0 34916597 
3275 0 34916629 
3276 0 34916665 
3277 0 34916697 
3278 0 34916729 
3279 0 34916765 
3280 0 34916797 
3281 0 34916829 
3282 0 34916865 
3283 0 34916897 
3284 0 34916929 
3285 0 34916965 
3286 0 34916997 
3287 0 34917033 
3288 0 34917065 
3289 0 34917097 
3290 0 34917133 
3291 0 34917165 
3292 0 34917197 
3293 0 34917233 
3294 0 34917265 
3295 0 34917297 
3296 0 34917333 
3297 0 34917365 
3298 0 34917397 
3299 0 34917433 
3300 0 34917465 
3301 0 34917497 
3302 0 34917533 
3303 0 34917565 
3304 0 34917597 
3305 0 34917633 
3306 0 34917665 
3307 0 34917697 
3308 0 34917733 
3309 0 34917765 
3310 0 34917797 
3311 0 34917833 
3312 0 34917865 
3313 0 34917897 
3314 0 34917933 
3315 0 34917965 
3316 0 34917997 
3317 0 34918033 
3318 0 34918065 
3319 0 34918097 
3320 0 34918133 
3321 0 34918165 
3322 0 34918201 
3323 0 34918233 
3324 0 34918265 
3325 0 34918301 
3326 0 34918333 
3327 0 34918365 
3328 0 34918401 
3329 0 34918433 
3330 0 34918465 
3331 0 34918501 
3332 0 34918533 
3333 0 34918565 
3334 0 34918601 
3335 0 34918633 
3336 0 34918665 
3337 0 34918701 
3338 0 34918733 
3339 0 34918765 
3340 0 34918801 
3341 0 34918833 
3342 0 34918865 
3343 0 34918901 
3344 0 34918933 
3345 0 34918965 
3346 0 34919001 
3347 0 34919033 
3348 0 34919065 
3349 0 34919101 
3350 0 34919133 
3351 0 34919165 
3352 0 34919201 
3353 0 34919233 
3354 0 34919265 
3355 0 34919301 
3356 0 34919333 
3357 0 34919369 
3358 0 34919401 
3359 0 34919433 
3360 0 34919469 
3361 0 34919501 
3362 0 34919533 
3363 0 34919569 
3364 0 34919601 
3365 0 34919633 
3366 0 34919669 
3367 0 34919701 
3368 0 34919733 
3369 0 34919769 
3370 0 34919801 
3371 0 34919833 
3372 0 34919869 
3373 0 34919901 
3374 0 34919933 
3375 0 34919969 
3376 0 34920001 
3377 0 34920033 
3378 0 34920069 
3379 0 34920101 
3380 0 34920133 
3381 0 34920169 
3382 0 34920201 
3383 0 34920233 
3384 0 34920269 
3385 0 34920301 
3386 0 34920333 
3387 0 34920369 
3388 0 34920401 
3389 0 34920433 
3390 0 34920469 
3391 0 34920501 
3392 0 34920537 
3393 0 34920569 
3394 0 34920601 
3395 0 34920637 
3396 0 34920669 
3397 0 34920701 
3398 0 34920737 
3399 0 34920769 
3400 0 34920801 
3401 0 34920837 
3402 0 34920869 
3403 0 34920901 
3404 0 34920937 
3405 0 34920969 
3406 0 34921001 
3407 0 34921037 
3408 0 34921069 
3409 0 34921101 
3410 0 34921137 
3411 0 34921169 
3412 0 34921201 
3413 0 34921237 
3414 0 34921269 
3415 0 34921301 
3416 0 34921337 
3417 0 34921369 
3418 0 34921401 
3419 0 34921437 
3420 0 34921469 
3421 0 34921501 
3422 0 34921537 
3423 0 34921569 
3424 0 34921601 
3425 0 34921637 
3426 0 34921669 
3427 0 34921701 
3428 0 34921737 
3429 0 34921769 
3430 0 34921805 
3431 0 34921837 
3432 0 34921869 
3433 0 34921905 
3434 0 34921937 
3435 0 34922005 
3436 0 34922037 
3437 0 34922069 
3438 0 34922105 
3439 0 34922137 
3440 0 34922169 
3441 0 34922205 
3442 0 34922237 
3443 0 34922269 
3444 0 34922305 
3445 0 34922337 
3446 0 34922369 
3447 0 34922405 
3448 0 34922437 
3449 0 34922469 
3450 0 34922505 
3451 0 34922537 
3452 0 34922569 
3453 0 34922605 
3454 0 34922637 
3455 0 34922669 
3456 0 34922705 
3457 0 34922737 
3458 0 34922769 
3459 0 34922805 
3460 0 34922837 
3461 0 34922869 
3462 0 34922905 
3463 0 34922937 
3464 0 34922973 
3465 0 34923005 
3466 0 34923037 
3467 0 34923073 
3468 0 34923105 
3469 0 34923137 
3470 0 34923173 
3471 0 34923205 
3472 0 34923237 
3473 0 34923273 
3474 0 34923305 
3475 0 34923337 
3476 0 34923373 
3477 0 34923405 
3478 0 34923437 
3479 0 34923473 
3480 0 34923505 
3481 0 34923537 
3482 0 34923573 
3483 0 34923605 
3484 0 34923637 
3485 0 34923673 
3486 0 34923705 
3487 0 34923737 
3488 0 34923773 
3489 0 34923805 
3490 0 34923837 
3491 0 34923873 
3492 0 34923905 
3493 0 34923937 
3494 0 34923973 
3495 0 34924005 
3496 0 34924037 
3497 0 34924073 
3498 0 34924105 
3499 0 34924141 
3500 0 34924173 
3501 0 34924205 
3502 0 34924241 
3503 0 34924273 
3504 0 34924305 
3505 0 34924341 
3506 0 34924373 
3507 0 34924405 
3508 0 34924441 
3509 0 34924473 
3510 0 34924505 
3511 0 34924541 
3512 0 34924573 
3513 0 34924605 
3514 0 34924641 
3515 0 34924673 
3516 0 34924705 
3517 0 34924741 
3518 0 34924773 
3519 0 34924805 
3520 0 34924841 
3521 0 34924873 
3522 0 34924905 
3523 0 34924941 
3524 0 34924973 
3525 0 34925005 
3526 0 34925041 
3527 0 34925073 
3528 0 34925105 
3529 0 34925141 
3530 0 34925173 
3531 0 34925205 
3532 0 34925241 
3533 0 34925273 
3534 0 34925305 
3535 0 34925341 
3536 0 34925373 
3537 0 34925409 
3538 0 34925441 
3539 0 34925473 
3540 0 34925509 
3541 0 34925541 
3542 0 34925573 
3543 0 34925609 
3544 0 34925641 
3545 0 34925673 
3546 0 34925709 
3547 0 34925741 
3548 0 34925773 
3549 0 34925809 
3550 0 34925841 
3551 0 34925873 
3552 0 34925909 
3553 0 34925941 
3554 0 34925973 
3555 0 34926009 
3556 0 34926040 
3557 0 34926073 
3558 0 34926109 
3559 0 34926141 
3560 0 34926173 
3561 0 34926209 
3562 0 34926241 
3563 0 34926273 
3564 0 34926309 
3565 0 34926341 
3566 0 34926373 
3567 0 34926409 
3568 0 34926441 
3569 0 34926473 
3570 0 34926509 
3571 0 34926541 
3572 0 34926577 
3573 0 34926609 
3574 0 34926641 
3575 0 34926677 
3576 0 34926709 
3577 0 34926741 
3578 0 34926777 
3579 0 34926809 
3580 0 34926841 
3581 0 34926877 
3582 0 34926909 
3583 0 34926941 
3584 0 34926977 
3585 0 34927009 
3586 0 34927041 
3587 0 34927077 
3588 0 34927109 
3589 0 34927141 
3590 0 34927177 
3591 0 34927209 
3592 0 34927241 
3593 0 34927277 
3594 0 34927309 
3595 0 34927341 
3596 0 34927377 
3597 0 34927409 
3598 0 34927441 
3599 0 34927477 
3600 0 34927509 
