# Supplementary material for: A 3D-Video-Based Computerized Analysis of Social and Sexual Interactions in Rats
Source: PLoS One. 2013 Oct 30;8(10):e78460. doi: 10.1371/journal.pone.0078460 (PMC3813688; doi:10.1371/journal.pone.0078460)
Supplement: File S1 — The file includes Software S1 (for recording partial 3D hulls), S2 (for converting partial 3D hulls to a 3D hull stream), S3 (for tracking body parts in a 3D hull stream) and S4 (for behavioral recognition based on traces of body parts), manuals for the software and sample data. (ZIP) [file pone.0078460.s008.zip › Software S1 - 3DRecorder/source files/3DRecorder/3DRecorder.h]

// 3DRecorder.h 
//

#pragma once

#ifndef __AFXWIN_H__
	#error "include 'stdafx.h'"
#endif

#include "resource.h"		


// C3DRecorderApp:  Main class to start software

class C3DRecorderApp : public CWinApp
{
public:
	C3DRecorderApp();

public:
	virtual BOOL InitInstance();

	DECLARE_MESSAGE_MAP()
};

extern C3DRecorderApp theApp;
