# Supplementary material for: A 3D-Video-Based Computerized Analysis of Social and Sexual Interactions in Rats
Source: PLoS One. 2013 Oct 30;8(10):e78460. doi: 10.1371/journal.pone.0078460 (PMC3813688; doi:10.1371/journal.pone.0078460)
Supplement: File S1 — The file includes Software S1 (for recording partial 3D hulls), S2 (for converting partial 3D hulls to a 3D hull stream), S3 (for tracking body parts in a 3D hull stream) and S4 (for behavioral recognition based on traces of body parts), manuals for the software and sample data. (ZIP) [file pone.0078460.s008.zip › Software S1 - 3DRecorder/source files/3DRecorder/3DRecorder.vcxproj]

<?xml version="1.0" encoding="utf-8"?>
<Project DefaultTargets="Build" ToolsVersion="4.0" xmlns="http://schemas.microsoft.com/developer/msbuild/2003">
  <ItemGroup Label="ProjectConfigurations">
    <ProjectConfiguration Include="Debug|Win32">
      <Configuration>Debug</Configuration>
      <Platform>Win32</Platform>
    </ProjectConfiguration>
    <ProjectConfiguration Include="Release|Win32">
      <Configuration>Release</Configuration>
      <Platform>Win32</Platform>
    </ProjectConfiguration>
  </ItemGroup>
  <PropertyGroup Label="Globals">
    <ProjectGuid>{17A0EF42-0B0B-4C8D-9F3F-5478575BD06F}</ProjectGuid>
    <RootNamespace>My3DRecorder</RootNamespace>
    <Keyword>MFCProj</Keyword>
  </PropertyGroup>
  <Import Project="$(VCTargetsPath)\Microsoft.Cpp.Default.props" />
  <PropertyGroup Condition="'$(Configuration)|$(Platform)'=='Debug|Win32'" Label="Configuration">
    <ConfigurationType>Application</ConfigurationType>
    <UseDebugLibraries>true</UseDebugLibraries>
    <CharacterSet>Unicode</CharacterSet>
    <UseOfMfc>Dynamic</UseOfMfc>
  </PropertyGroup>
  <PropertyGroup Condition="'$(Configuration)|$(Platform)'=='Release|Win32'" Label="Configuration">
    <ConfigurationType>Application</ConfigurationType>
    <UseDebugLibraries>false</UseDebugLibraries>
    <WholeProgramOptimization>true</WholeProgramOptimization>
    <CharacterSet>Unicode</CharacterSet>
    <UseOfMfc>Dynamic</UseOfMfc>
  </PropertyGroup>
  <Import Project="$(VCTargetsPath)\Microsoft.Cpp.props" />
  <ImportGroup Label="ExtensionSettings">
  </ImportGroup>
  <ImportGroup Label="PropertySheets" Condition="'$(Configuration)|$(Platform)'=='Debug|Win32'">
    <Import Project="$(UserRootDir)\Microsoft.Cpp.$(Platform).user.props" Condition="exists('$(UserRootDir)\Microsoft.Cpp.$(Platform).user.props')" Label="LocalAppDataPlatform" />
  </ImportGroup>
  <ImportGroup Label="PropertySheets" Condition="'$(Configuration)|$(Platform)'=='Release|Win32'">
    <Import Project="$(UserRootDir)\Microsoft.Cpp.$(Platform).user.props" Condition="exists('$(UserRootDir)\Microsoft.Cpp.$(Platform).user.props')" Label="LocalAppDataPlatform" />
  </ImportGroup>
  <PropertyGroup Label="UserMacros" />
  <PropertyGroup Condition="'$(Configuration)|$(Platform)'=='Debug|Win32'">
    <LinkIncremental>true</LinkIncremental>
  </PropertyGroup>
  <PropertyGroup Condition="'$(Configuration)|$(Platform)'=='Release|Win32'">
    <LinkIncremental>false</LinkIncremental>
  </PropertyGroup>
  <ItemDefinitionGroup Condition="'$(Configuration)|$(Platform)'=='Debug|Win32'">
    <ClCompile>
      <PrecompiledHeader>Use</PrecompiledHeader>
      <WarningLevel>Level3</WarningLevel>
      <Optimization>Disabled</Optimization>
      <PreprocessorDefinitions>WIN32;_WINDOWS;_DEBUG;%(PreprocessorDefinitions)</PreprocessorDefinitions>
    </ClCompile>
    <Link>
      <SubSystem>Windows</SubSystem>
      <GenerateDebugInformation>true</GenerateDebugInformation>
    </Link>
    <Midl>
      <MkTypLibCompatible>false</MkTypLibCompatible>
      <ValidateAllParameters>true</ValidateAllParameters>
      <PreprocessorDefinitions>_DEBUG;%(PreprocessorDefinitions)</PreprocessorDefinitions>
    </Midl>
    <ResourceCompile>
      <Culture>0x0411</Culture>
      <PreprocessorDefinitions>_DEBUG;%(PreprocessorDefinitions)</PreprocessorDefinitions>
      <AdditionalIncludeDirectories>$(IntDir);%(AdditionalIncludeDirectories)</AdditionalIncludeDirectories>
    </ResourceCompile>
  </ItemDefinitionGroup>
  <ItemDefinitionGroup Condition="'$(Configuration)|$(Platform)'=='Release|Win32'">
    <ClCompile>
      <WarningLevel>Level3</WarningLevel>
      <PrecompiledHeader>Use</PrecompiledHeader>
      <Optimization>MaxSpeed</Optimization>
      <FunctionLevelLinking>true</FunctionLevelLinking>
      <IntrinsicFunctions>true</IntrinsicFunctions>
      <PreprocessorDefinitions>WIN32;_WINDOWS;NDEBUG;%(PreprocessorDefinitions)</PreprocessorDefinitions>
      <AdditionalIncludeDirectories>c:\Program Files (x86)\PCL 1.6.0\3rdParty\FLANN\include;c:\Program Files (x86)\PCL 1.6.0\3rdParty\VTK\include\vtk-5.8;c:\Program Files (x86)\PCL 1.6.0\3rdParty\Boost\include;c:\Program Files (x86)\PCL 1.6.0\3rdParty\Eigen\include;c:\Program Files (x86)\PCL 1.6.0\include\pcl-1.6;C:\Program Files\Microsoft SDKs\Kinect\v1.5\inc;C:\OpenCV2.4.2\build\include;%(AdditionalIncludeDirectories)</AdditionalIncludeDirectories>
    </ClCompile>
    <Link>
      <SubSystem>Windows</SubSystem>
      <GenerateDebugInformation>true</GenerateDebugInformation>
      <EnableCOMDATFolding>true</EnableCOMDATFolding>
      <OptimizeReferences>true</OptimizeReferences>
      <AdditionalLibraryDirectories>C:\Program Files\Microsoft SDKs\Kinect\v1.5\lib\x86;C:\OpenCV2.4.2\build\x86\vc10\lib;c:\Program Files (x86)\PCL 1.6.0\3rdParty\VTK\lib\vtk-5.8;c:\Program Files (x86)\PCL 1.6.0\3rdParty\Boost\lib;c:\Program Files (x86)\PCL 1.6.0\lib;%(AdditionalLibraryDirectories)</AdditionalLibraryDirectories>
      <AdditionalDependencies>Kinect10.lib;opencv_core242.lib;opencv_highgui242.lib;pcl_apps_release.lib;pcl_common_release.lib;pcl_features_release.lib;pcl_filters_release.lib;pcl_io_ply_release.lib;pcl_io_release.lib;pcl_kdtree_release.lib;pcl_keypoints_release.lib;pcl_octree_release.lib;pcl_registration_release.lib;pcl_sample_consensus_release.lib;pcl_search_release.lib;pcl_segmentation_release.lib;pcl_surface_release.lib;pcl_tracking_release.lib;pcl_visualization_release.lib;vtkalglib.lib;vtkCharts.lib;vtkCommon.lib;vtkDICOMParser.lib;vtkexoIIc.lib;vtkexpat.lib;vtkFiltering.lib;vtkfreetype.lib;vtkftgl.lib;vtkGenericFiltering.lib;vtkGeovis.lib;vtkGraphics.lib;vtkHybrid.lib;vtkImaging.lib;vtkInfovis.lib;vtkIO.lib;vtkjpeg.lib;vtklibxml2.lib;vtkmetaio.lib;vtkNetCDF.lib;vtkNetCDF_cxx.lib;vtkpng.lib;vtkproj4.lib;vtkRendering.lib;vtksqlite.lib;vtksys.lib;vtktiff.lib;vtkverdict.lib;vtkViews.lib;vtkVolumeRendering.lib;vtkWidgets.lib;vtkzlib.lib;opengl32.lib;%(AdditionalDependencies)</AdditionalDependencies>
    </Link>
    <Midl>
      <MkTypLibCompatible>false</MkTypLibCompatible>
      <ValidateAllParameters>true</ValidateAllParameters>
      <PreprocessorDefinitions>NDEBUG;%(PreprocessorDefinitions)</PreprocessorDefinitions>
    </Midl>
    <ResourceCompile>
      <Culture>0x0411</Culture>
      <PreprocessorDefinitions>NDEBUG;%(PreprocessorDefinitions)</PreprocessorDefinitions>
      <AdditionalIncludeDirectories>$(IntDir);%(AdditionalIncludeDirectories)</AdditionalIncludeDirectories>
    </ResourceCompile>
  </ItemDefinitionGroup>
  <ItemGroup>
    <None Include="ReadMe.txt" />
    <None Include="res\3DRecorder.ico" />
    <None Include="res\bitmap1.bmp" />
    <None Include="res\bitmap2.bmp" />
    <None Include="res\My3DRecorder.rc2" />
  </ItemGroup>
  <ItemGroup>
    <ClInclude Include="3DRecorder.h" />
    <ClInclude Include="3DRecorderDlg.h" />
    <ClInclude Include="DlgInputCLen.h" />
    <ClInclude Include="Recorder.h" />
    <ClInclude Include="Resource.h" />
    <ClInclude Include="stdafx.h" />
    <ClInclude Include="targetver.h" />
  </ItemGroup>
  <ItemGroup>
    <ClCompile Include="3DRecorder.cpp" />
    <ClCompile Include="3DRecorderDlg.cpp" />
    <ClCompile Include="DlgInputCLen.cpp" />
    <ClCompile Include="Recorder.cpp" />
    <ClCompile Include="stdafx.cpp">
      <PrecompiledHeader Condition="'$(Configuration)|$(Platform)'=='Debug|Win32'">Create</PrecompiledHeader>
      <PrecompiledHeader Condition="'$(Configuration)|$(Platform)'=='Release|Win32'">Create</PrecompiledHeader>
    </ClCompile>
  </ItemGroup>
  <ItemGroup>
    <ResourceCompile Include="3DRecorder.rc" />
  </ItemGroup>
  <Import Project="$(VCTargetsPath)\Microsoft.Cpp.targets" />
  <ImportGroup Label="ExtensionTargets">
  </ImportGroup>
  <ProjectExtensions>
    <VisualStudio>
      <UserProperties RESOURCE_FILE="3DRecorder.rc" />
    </VisualStudio>
  </ProjectExtensions>
</Project>
