# Supplementary material for: A 3D-Video-Based Computerized Analysis of Social and Sexual Interactions in Rats
Source: PLoS One. 2013 Oct 30;8(10):e78460. doi: 10.1371/journal.pone.0078460 (PMC3813688; doi:10.1371/journal.pone.0078460)
Supplement: File S1 — The file includes Software S1 (for recording partial 3D hulls), S2 (for converting partial 3D hulls to a 3D hull stream), S3 (for tracking body parts in a 3D hull stream) and S4 (for behavioral recognition based on traces of body parts), manuals for the software and sample data. (ZIP) [file pone.0078460.s008.zip › Software S1 - 3DRecorder/source files/3DRecorder/3DRecorder.vcxproj.filters]

<?xml version="1.0" encoding="utf-8"?>
<Project ToolsVersion="4.0" xmlns="http://schemas.microsoft.com/developer/msbuild/2003">
  <ItemGroup>
    <Filter Include="ソース ファイル">
      <UniqueIdentifier>{4FC737F1-C7A5-4376-A066-2A32D752A2FF}</UniqueIdentifier>
      <Extensions>cpp;c;cc;cxx;def;odl;idl;hpj;bat;asm;asmx</Extensions>
    </Filter>
    <Filter Include="ヘッダー ファイル">
      <UniqueIdentifier>{93995380-89BD-4b04-88EB-625FBE52EBFB}</UniqueIdentifier>
      <Extensions>h;hpp;hxx;hm;inl;inc;xsd</Extensions>
    </Filter>
    <Filter Include="リソース ファイル">
      <UniqueIdentifier>{67DA6AB6-F800-4c08-8B7A-83BB121AAD01}</UniqueIdentifier>
      <Extensions>rc;ico;cur;bmp;dlg;rc2;rct;bin;rgs;gif;jpg;jpeg;jpe;resx;tiff;tif;png;wav;mfcribbon-ms</Extensions>
    </Filter>
  </ItemGroup>
  <ItemGroup>
    <None Include="ReadMe.txt" />
    <None Include="res\My3DRecorder.rc2">
      <Filter>リソース ファイル</Filter>
    </None>
    <None Include="res\3DRecorder.ico">
      <Filter>リソース ファイル</Filter>
    </None>
    <None Include="res\bitmap1.bmp">
      <Filter>リソース ファイル</Filter>
    </None>
    <None Include="res\bitmap2.bmp">
      <Filter>リソース ファイル</Filter>
    </None>
  </ItemGroup>
  <ItemGroup>
    <ClInclude Include="3DRecorder.h">
      <Filter>ヘッダー ファイル</Filter>
    </ClInclude>
    <ClInclude Include="3DRecorderDlg.h">
      <Filter>ヘッダー ファイル</Filter>
    </ClInclude>
    <ClInclude Include="stdafx.h">
      <Filter>ヘッダー ファイル</Filter>
    </ClInclude>
    <ClInclude Include="targetver.h">
      <Filter>ヘッダー ファイル</Filter>
    </ClInclude>
    <ClInclude Include="Resource.h">
      <Filter>ヘッダー ファイル</Filter>
    </ClInclude>
    <ClInclude Include="Recorder.h">
      <Filter>ヘッダー ファイル</Filter>
    </ClInclude>
    <ClInclude Include="DlgInputCLen.h">
      <Filter>ヘッダー ファイル</Filter>
    </ClInclude>
  </ItemGroup>
  <ItemGroup>
    <ClCompile Include="3DRecorder.cpp">
      <Filter>ソース ファイル</Filter>
    </ClCompile>
    <ClCompile Include="3DRecorderDlg.cpp">
      <Filter>ソース ファイル</Filter>
    </ClCompile>
    <ClCompile Include="stdafx.cpp">
      <Filter>ソース ファイル</Filter>
    </ClCompile>
    <ClCompile Include="Recorder.cpp">
      <Filter>ソース ファイル</Filter>
    </ClCompile>
    <ClCompile Include="DlgInputCLen.cpp">
      <Filter>ソース ファイル</Filter>
    </ClCompile>
  </ItemGroup>
  <ItemGroup>
    <ResourceCompile Include="3DRecorder.rc">
      <Filter>リソース ファイル</Filter>
    </ResourceCompile>
  </ItemGroup>
</Project>
