# Supplementary material for: A 3D-Video-Based Computerized Analysis of Social and Sexual Interactions in Rats
Source: PLoS One. 2013 Oct 30;8(10):e78460. doi: 10.1371/journal.pone.0078460 (PMC3813688; doi:10.1371/journal.pone.0078460)
Supplement: File S1 — The file includes Software S1 (for recording partial 3D hulls), S2 (for converting partial 3D hulls to a 3D hull stream), S3 (for tracking body parts in a 3D hull stream) and S4 (for behavioral recognition based on traces of body parts), manuals for the software and sample data. (ZIP) [file pone.0078460.s008.zip › Software S1 - 3DRecorder/source files/3DRecorder/3DRecorderDlg.cpp]

#include "stdafx.h"
#include "3DRecorder.h"
#include "3DRecorderDlg.h"
#include "Recorder.h"
#include "afxdialogex.h"
#include "DlgInputCLen.h"


#ifdef _DEBUG
#define new DEBUG_NEW
#endif


#define TIMER_UPDATETIME 1


C3DRecorderDlg::C3DRecorderDlg(CWnd* pParent /*=NULL*/)
	: CDialogEx(C3DRecorderDlg::IDD, pParent)
{
	m_hIcon = AfxGetApp()->LoadIcon(IDR_MAINFRAME);
	m_CalPCL = 0.0012f;
	m_Cam1Enable = true; m_Cam2Enable = false; m_Cam3Enable = false; m_Cam4Enable = false; 
	m_CSCamID = 0;
	m_CSMaxDepth = 50.0f;
	m_CSRX = 0.0f;
	m_CSRY = 0.0f;
	m_CSRZ = 0.0f;
	m_CSX = 0.0f;
	m_CSY = 0.0f;
	m_CSZ = 0.0f;
	m_CSClr.SetColor(COLORREF(RGB(255,0,0)));

	m_ROIXmax = 26.0f;
	m_ROIXmin = -29.0f;
	m_ROIYmax = -4.0f;
	m_ROIYmin = -41.0f;
	m_ROIZmax = 13.0f;
	m_ROIZmin = -22.0f;

	m_RecTime = 11.0f;
	m_Resolution = 100.0f;
	m_TimeDisp = _T(" 0 min  0 sec");

	m_recorder = NULL;
}

void C3DRecorderDlg::DoDataExchange(CDataExchange* pDX)
{
	CDialogEx::DoDataExchange(pDX);
	DDX_Control(pDX, IDC_BRW_OUTDIR, m_BrwOutDir);
	DDX_Check(pDX, IDC_CHK_CAM1, m_Cam1Enable);
	DDX_Check(pDX, IDC_CHK_CAM2, m_Cam2Enable);
	DDX_Check(pDX, IDC_CHK_CAM3, m_Cam3Enable);
	DDX_Check(pDX, IDC_CHK_CAM4, m_Cam4Enable);
	DDX_Control(pDX, IDC_CLR_CS_CLR, m_CSClr);
	DDX_CBIndex(pDX, IDC_CMB_CAMID, m_CSCamID);
	DDX_Text(pDX, IDC_ED_CAL, m_CalPCL);
	DDX_Text(pDX, IDC_ED_CS_MD, m_CSMaxDepth);
	DDV_MinMaxFloat(pDX, m_CSMaxDepth, 0, 100);
	DDX_Text(pDX, IDC_ED_CS_RX, m_CSRX);
	DDX_Text(pDX, IDC_ED_CS_RY, m_CSRY);
	DDX_Text(pDX, IDC_ED_CS_RZ, m_CSRZ);
	DDX_Text(pDX, IDC_ED_CS_X, m_CSX);
	DDX_Text(pDX, IDC_ED_CS_Y, m_CSY);
	DDX_Text(pDX, IDC_ED_CS_Z, m_CSZ);
	DDX_Text(pDX, IDC_ED_RECTIME, m_RecTime);
	DDX_Text(pDX, IDC_ED_RES, m_Resolution);
	DDX_Text(pDX, IDC_ED_ROI_XMAX, m_ROIXmax);
	DDX_Text(pDX, IDC_ED_ROI_XMIN, m_ROIXmin);
	DDX_Text(pDX, IDC_ED_ROI_YMAX, m_ROIYmax);
	DDX_Text(pDX, IDC_ED_ROI_YMIN, m_ROIYmin);
	DDX_Text(pDX, IDC_ED_ROI_ZMAX, m_ROIZmax);
	DDX_Text(pDX, IDC_ED_ROI_ZMIN, m_ROIZmin);
	DDX_Text(pDX, IDC_ED_TIMEDISP, m_TimeDisp);
}

BEGIN_MESSAGE_MAP(C3DRecorderDlg, CDialogEx)
	ON_WM_PAINT()
	ON_WM_QUERYDRAGICON()
ON_BN_CLICKED(IDC_BTN_REC, &C3DRecorderDlg::OnBnClickedBtnRec)
ON_BN_CLICKED(IDC_BTN_STOP, &C3DRecorderDlg::OnBnClickedBtnStop)
ON_WM_CLOSE()
ON_BN_CLICKED(IDC_BTN_CAL, &C3DRecorderDlg::OnBnClickedBtnCal)
ON_CBN_SELCHANGE(IDC_CMB_CAMID, &C3DRecorderDlg::OnCbnSelchangeCmbCamid)
ON_BN_CLICKED(IDC_CHK_CAM1, &C3DRecorderDlg::OnBnClickedChkCam1)
ON_BN_CLICKED(IDC_CHK_CAM2, &C3DRecorderDlg::OnBnClickedChkCam2)
ON_BN_CLICKED(IDC_CHK_CAM3, &C3DRecorderDlg::OnBnClickedChkCam3)
ON_BN_CLICKED(IDC_CHK_CAM4, &C3DRecorderDlg::OnBnClickedChkCam4)
ON_BN_CLICKED(IDC_CLR_CS_CLR, &C3DRecorderDlg::OnClickedClrCsClr)
ON_WM_TIMER()
END_MESSAGE_MAP()


BOOL C3DRecorderDlg::OnInitDialog()	
{
	// initialize some interfaces
	CDialogEx::OnInitDialog();
	SetIcon(m_hIcon, TRUE);	
	SetIcon(m_hIcon, FALSE);
	CMFCVisualManager::SetDefaultManager(RUNTIME_CLASS(CMFCVisualManagerWindows));
	CRect rect;
	this->GetWindowRect(&rect);
	this->SetWindowPos(&wndTop, 870, 50, rect.Width(), rect.Height(), SWP_SHOWWINDOW);

	// start preview process
	m_recorder = new CRecorder();
	m_recorder->m_pdlg = this;
	m_recorder->loadParams("3DR_Params.txt");
	m_recorder->startPVThr();
	UpdateData(FALSE);

	// initialize some interfaces
	if(m_recorder->m_KN_sensor[0] == NULL) (CWnd*)(this->GetDlgItem(IDC_CHK_CAM1))->EnableWindow(FALSE);
	if(m_recorder->m_KN_sensor[1] == NULL) (CWnd*)(this->GetDlgItem(IDC_CHK_CAM2))->EnableWindow(FALSE);
	if(m_recorder->m_KN_sensor[2] == NULL) (CWnd*)(this->GetDlgItem(IDC_CHK_CAM3))->EnableWindow(FALSE);
	if(m_recorder->m_KN_sensor[3] == NULL) (CWnd*)(this->GetDlgItem(IDC_CHK_CAM4))->EnableWindow(FALSE);
	OnCbnSelchangeCmbCamid();
	m_BrwOutDir.SetWindowTextW(_T("E:\\3D Project\\Recorded 3D movies\\sample"));

	// setting timer for updating the bottom time display in this dialog
	SetTimer(TIMER_UPDATETIME, 500, NULL);

	return TRUE; 
}


void C3DRecorderDlg::OnPaint()	
{
	if (IsIconic())
	{
		CPaintDC dc(this);

		SendMessage(WM_ICONERASEBKGND, reinterpret_cast<WPARAM>(dc.GetSafeHdc()), 0);

		int cxIcon = GetSystemMetrics(SM_CXICON);
		int cyIcon = GetSystemMetrics(SM_CYICON);
		CRect rect;
		GetClientRect(&rect);
		int x = (rect.Width() - cxIcon + 1) / 2;
		int y = (rect.Height() - cyIcon + 1) / 2;

		dc.DrawIcon(x, y, m_hIcon);
	}
	else
	{
		CDialogEx::OnPaint();
	}
}


HCURSOR C3DRecorderDlg::OnQueryDragIcon()	
{
	return static_cast<HCURSOR>(m_hIcon);
}


BOOL C3DRecorderDlg::PreTranslateMessage(MSG* pMsg)		
{

	if( WM_KEYDOWN == pMsg->message )
	{
		switch( pMsg->wParam )
		{
			case VK_RETURN:					// enter key -> refresh parameters
				UpdateData(TRUE);
				updateCamParam();
				return FALSE;
			case VK_ESCAPE:					// to prevent dialog close by ESC key
				return FALSE;
			default:
				break;
		}
	}

	return CDialogEx::PreTranslateMessage(pMsg);
}


void C3DRecorderDlg::OnBnClickedBtnRec()	
{

	UpdateData(TRUE);
	
	// Unicode to Multi-byte (not important)
	CString str;
	this->m_BrwOutDir.GetWindowTextW(str);
	WideCharToMultiByte(CP_ACP, 0, str, -1, m_recorder->m_recDir, 1024, NULL, NULL);

	// start recording
	if(!m_recorder->m_rec) m_recorder->startRecThr();
}


void C3DRecorderDlg::OnBnClickedBtnStop()	
{
	// stop recording
	if(!m_recorder->m_preview) m_recorder->stopRecThr();
}


void C3DRecorderDlg::OnClose()	
{
	// stop the timer
	KillTimer(TIMER_UPDATETIME);

	// stop preview and recording
	m_recorder->stopPVThr();
	m_recorder->stopRecThr();
	
	m_recorder->outputParams("3DR_Params.txt");
	
	CDialogEx::OnClose();
}


void C3DRecorderDlg::OnBnClickedBtnCal()	
{
	if (m_recorder->m_calMode == 2)		// if both of edge of calibration bar have been input by user
	{
		// ask length of calibration bar and update calibration value
		CDlgInputCLen dlg;
		if (dlg.DoModal() == IDOK)
		{
			float d = (m_recorder->m_calPs[0]-m_recorder->m_calPs[1]).norm();
			m_CalPCL = d / dlg.m_callen;
			UpdateData(FALSE);
		}
	}
}


void C3DRecorderDlg::OnCbnSelchangeCmbCamid()
{
	UpdateData(TRUE);

	// update data in edit-boxes in "Camera settings" according to the selected camera parameters

	m_CSX = m_recorder->m_cam[m_CSCamID].x;
	m_CSY = m_recorder->m_cam[m_CSCamID].y;
	m_CSZ = m_recorder->m_cam[m_CSCamID].z;

	m_CSRX = m_recorder->m_cam[m_CSCamID].rx;
	m_CSRY = m_recorder->m_cam[m_CSCamID].ry;
	m_CSRZ = m_recorder->m_cam[m_CSCamID].rz;

	m_CSMaxDepth = m_recorder->m_cam[m_CSCamID].max_dep;
	m_CSClr.SetColor(COLORREF(RGB(m_recorder->m_cam[m_CSCamID].clr_r, m_recorder->m_cam[m_CSCamID].clr_g, m_recorder->m_cam[m_CSCamID].clr_b)));

	UpdateData(FALSE);
}


void C3DRecorderDlg::updateCamParam(void)
{
	UpdateData(TRUE);

	m_recorder->m_cam[m_CSCamID].x = m_CSX;
	m_recorder->m_cam[m_CSCamID].y = m_CSY;
	m_recorder->m_cam[m_CSCamID].z = m_CSZ;

	m_recorder->m_cam[m_CSCamID].rx = m_CSRX;
	m_recorder->m_cam[m_CSCamID].ry = m_CSRY;
	m_recorder->m_cam[m_CSCamID].rz = m_CSRZ;

	m_recorder->m_cam[m_CSCamID].max_dep = m_CSMaxDepth;

	COLORREF clr = m_CSClr.GetColor();
	m_recorder->m_cam[m_CSCamID].clr_r = GetRValue(clr);
	m_recorder->m_cam[m_CSCamID].clr_g = GetGValue(clr);
	m_recorder->m_cam[m_CSCamID].clr_b = GetBValue(clr);
}


void C3DRecorderDlg::OnBnClickedChkCam1()
{
	UpdateData(TRUE);
}


void C3DRecorderDlg::OnBnClickedChkCam2()
{
	UpdateData(TRUE);
}


void C3DRecorderDlg::OnBnClickedChkCam3()
{
	UpdateData(TRUE);
}


void C3DRecorderDlg::OnBnClickedChkCam4()
{
	UpdateData(TRUE);
}


void C3DRecorderDlg::OnClickedClrCsClr()
{
	updateCamParam();
}


void C3DRecorderDlg::OnTimer(UINT_PTR nIDEvent)
{

	if (nIDEvent == TIMER_UPDATETIME && m_recorder->m_rec)
	{
		UpdateData(FALSE);
	}

	CDialogEx::OnTimer(nIDEvent);
}
