# Supplementary material for: A 3D-Video-Based Computerized Analysis of Social and Sexual Interactions in Rats
Source: PLoS One. 2013 Oct 30;8(10):e78460. doi: 10.1371/journal.pone.0078460 (PMC3813688; doi:10.1371/journal.pone.0078460)
Supplement: File S1 — The file includes Software S1 (for recording partial 3D hulls), S2 (for converting partial 3D hulls to a 3D hull stream), S3 (for tracking body parts in a 3D hull stream) and S4 (for behavioral recognition based on traces of body parts), manuals for the software and sample data. (ZIP) [file pone.0078460.s008.zip › Software S1 - 3DRecorder/source files/3DRecorder/3DRecorderDlg.h]

// 3DRecorderDlg.h 
//


#pragma once


class CRecorder;

// C3DRecorderDlg : Dialog box that provides user interface for recording process
class C3DRecorderDlg : public CDialogEx
{
public:
	C3DRecorderDlg(CWnd* pParent = NULL);

	enum { IDD = IDD_MY3DRECORDER_DIALOG };

	protected:
	virtual void DoDataExchange(CDataExchange* pDX);	// DDX/DDV support


protected:
	HICON m_hIcon;

	virtual BOOL OnInitDialog();				// function called when this dialog is opened
	afx_msg void OnPaint();						// automatically generated by Visual C++, and did not changed
	afx_msg HCURSOR OnQueryDragIcon();			// automatically generated by Visual C++, and did not changed
	DECLARE_MESSAGE_MAP()						
public:
	virtual BOOL PreTranslateMessage(MSG* pMsg);// response to keyboard input
	CMFCEditBrowseCtrl m_BrwOutDir;				// interface to input name of output directory
	BOOL m_Cam1Enable;							// check box for enable camera 1
	BOOL m_Cam2Enable;							// check box for enable camera 2
	BOOL m_Cam3Enable;							// check box for enable camera 3
	BOOL m_Cam4Enable;							// check box for enable camera 4
	CMFCColorButton m_CSClr;					// interface to input a color for a camera 
	int m_CSCamID;								// camera id selected in interface
	float m_CalPCL;								// calibration value
	float m_CSMaxDepth;							// data in edit-box, "Camera setting > Max Depth"
	float m_CSRX;								// data in edit-box, "Camera setting > RX"
	float m_CSRY;								// data in edit-box, "Camera setting > RY"
	float m_CSRZ;								// data in edit-box, "Camera setting > RZ"
	float m_CSX;								// data in edit-box, "Camera setting > X"
	float m_CSY;								// data in edit-box, "Camera setting > Y"
	float m_CSZ;								// data in edit-box, "Camera setting > Z"
	float m_RecTime;							// data in edit-box, "Max recording time"
	float m_Resolution;							// camera resolution
	float m_ROIXmax;							// X max of ROI (chamber)
	float m_ROIXmin;							// X min of ROI (chamber)
	float m_ROIYmax;							// Y max of ROI (chamber)
	float m_ROIYmin;							// Y min of ROI (chamber)
	float m_ROIZmax;							// Z max of ROI (chamber)
	float m_ROIZmin;							// Z min of ROI (chamber)
	CString m_TimeDisp;							// shown in edit-box, "Recording > Time"

	CRecorder* m_recorder;						// class provide main recording processes and preview

	afx_msg void OnBnClickedBtnRec();			// function called when recording button is clicked
	afx_msg void OnBnClickedBtnStop();			// function called when stop button is clicked
	afx_msg void OnClose();						// function called when this application is closed
	afx_msg void OnBnClickedBtnCal();			// function called when calibration button is clicked
	afx_msg void OnCbnSelchangeCmbCamid();		// function called when selected camera id in "Camera setting" is changed 
	void updateCamParam(void);					// update camera parameters according to inputs
	afx_msg void OnBnClickedChkCam1();			// function called when the check-box is clicked
	afx_msg void OnBnClickedChkCam2();			// function called when the check-box is clicked
	afx_msg void OnBnClickedChkCam3();			// function called when the check-box is clicked
	afx_msg void OnBnClickedChkCam4();			// function called when the check-box is clicked
	afx_msg void OnClickedClrCsClr();			// function called when the display color of a camera changed
	afx_msg void OnTimer(UINT_PTR nIDEvent);	// function called constantly
};
