# Supplementary material for: A 3D-Video-Based Computerized Analysis of Social and Sexual Interactions in Rats
Source: PLoS One. 2013 Oct 30;8(10):e78460. doi: 10.1371/journal.pone.0078460 (PMC3813688; doi:10.1371/journal.pone.0078460)
Supplement: File S1 — The file includes Software S1 (for recording partial 3D hulls), S2 (for converting partial 3D hulls to a 3D hull stream), S3 (for tracking body parts in a 3D hull stream) and S4 (for behavioral recognition based on traces of body parts), manuals for the software and sample data. (ZIP) [file pone.0078460.s008.zip › Software S1 - 3DRecorder/source files/3DRecorder/DlgInputCLen.cpp]

#include "stdafx.h"
#include "3DRecorder.h"
#include "DlgInputCLen.h"
#include "afxdialogex.h"


IMPLEMENT_DYNAMIC(CDlgInputCLen, CDialog)

CDlgInputCLen::CDlgInputCLen(CWnd* pParent /*=NULL*/)
	: CDialog(CDlgInputCLen::IDD, pParent)
{

	m_callen = 100.0f;
}

CDlgInputCLen::~CDlgInputCLen()
{
}

void CDlgInputCLen::DoDataExchange(CDataExchange* pDX)
{
	CDialog::DoDataExchange(pDX);
	DDX_Text(pDX, IDC_ED_CALLEN, m_callen);
}


BEGIN_MESSAGE_MAP(CDlgInputCLen, CDialog)
END_MESSAGE_MAP()
