# Supplementary material for: A 3D-Video-Based Computerized Analysis of Social and Sexual Interactions in Rats
Source: PLoS One. 2013 Oct 30;8(10):e78460. doi: 10.1371/journal.pone.0078460 (PMC3813688; doi:10.1371/journal.pone.0078460)
Supplement: File S1 — The file includes Software S1 (for recording partial 3D hulls), S2 (for converting partial 3D hulls to a 3D hull stream), S3 (for tracking body parts in a 3D hull stream) and S4 (for behavioral recognition based on traces of body parts), manuals for the software and sample data. (ZIP) [file pone.0078460.s008.zip › Software S1 - 3DRecorder/source files/3DRecorder/DlgInputCLen.h]

#pragma once


// CDlgInputCLen : provide interface for input the length of calibration bar

class CDlgInputCLen : public CDialog
{
	DECLARE_DYNAMIC(CDlgInputCLen)

public:
	CDlgInputCLen(CWnd* pParent = NULL);   
	virtual ~CDlgInputCLen();

// _CAO f[^
	enum { IDD = IDD_DLG_INPUT_CAL_LENGTH };

protected:
	virtual void DoDataExchange(CDataExchange* pDX);    // DDX/DDV support

	DECLARE_MESSAGE_MAP()
public:
	float m_callen;
};
