# Supplementary material for: A 3D-Video-Based Computerized Analysis of Social and Sexual Interactions in Rats
Source: PLoS One. 2013 Oct 30;8(10):e78460. doi: 10.1371/journal.pone.0078460 (PMC3813688; doi:10.1371/journal.pone.0078460)
Supplement: File S1 — The file includes Software S1 (for recording partial 3D hulls), S2 (for converting partial 3D hulls to a 3D hull stream), S3 (for tracking body parts in a 3D hull stream) and S4 (for behavioral recognition based on traces of body parts), manuals for the software and sample data. (ZIP) [file pone.0078460.s008.zip › Software S1 - 3DRecorder/source files/3DRecorder/Recorder.cpp]

#include "StdAfx.h"
#include "3DRecorder.h"
#include "3DRecorderDlg.h"
#include "Recorder.h"

CRecorder::CRecorder(void)
{
	m_viewer = NULL;

	m_pvthr = NULL;
	m_preview = false;
	
	m_recthr = NULL;
	m_rec = false;

	m_calMode = 0;

	m_cam[0].x = 3.0; m_cam[0].y = 0.0; m_cam[0].z = -70.0;
	m_cam[0].rx = 17.0; m_cam[0].ry = -2.0; m_cam[0].rz = -2.0;
	m_cam[0].clr_r = 255; m_cam[0].clr_g = 255; m_cam[0].clr_b = 0;
	m_cam[0].max_dep = 15.0;

	m_cam[1].x = 78.5; m_cam[1].y = 1.0; m_cam[1].z = -4.5;
	m_cam[1].rx = 16.0; m_cam[1].ry = -90.0; m_cam[1].rz = 0.0;
	m_cam[1].clr_r = 0; m_cam[1].clr_g = 255; m_cam[1].clr_b = 0;
	m_cam[1].max_dep = 15.0;

	m_cam[2].x = -85.5; m_cam[2].y = 1.0; m_cam[2].z = -9.5;
	m_cam[2].rx = 14.5; m_cam[2].ry = 90.0; m_cam[2].rz = 0.0;
	m_cam[2].clr_r = 0; m_cam[2].clr_g = 255; m_cam[2].clr_b = 255;
	m_cam[2].max_dep = 15.0;

	m_cam[3].x = -5.0; m_cam[3].y = 0.0; m_cam[3].z = 65.5;
	m_cam[3].rx = 15.0; m_cam[3].ry = 179.0; m_cam[3].rz = 1.0;
	m_cam[3].clr_r = 0; m_cam[3].clr_g = 0; m_cam[3].clr_b = 255;
	m_cam[3].max_dep = 15.0;

	openKinects();
}


CRecorder::~CRecorder(void)
{
	closeKinects();
}


void CRecorder::PVThr(int id)
{
	// initialize PCL visualizer
	m_viewer = new pcl::visualization::PCLVisualizer ("Preview");
	
	m_viewer->getRenderWindow()->SetSize(800, 600);
	m_viewer->getRenderWindow()->SetPosition(30, 50);

	m_viewer->setCameraPosition(0.0, 0.0, -1.0, 0.0, 0.0, 0.0);
	m_viewer->addCoordinateSystem (0.01);
	
	m_viewer->registerPointPickingCallback<CRecorder>(&CRecorder::pickPoint, *this, (void*)&m_viewer); 

	// initialize handle to get images from cameras 
	HANDLE streamEvent = ::CreateEvent( 0, TRUE, FALSE, 0 );
	m_KN_sensor[0]->NuiSetFrameEndEvent( streamEvent, 0 );

	// main loop
	while (m_preview)
	{
		// wait for a new frame captured
		DWORD ret = ::WaitForSingleObject( streamEvent, INFINITE );
		::ResetEvent( streamEvent );

		checkKinectEnable();
		
		// getting point clouds from cameras
		boost::thread_group thr_grp;
		for (int i=0; i<4; i++)
		{
			if (m_KN_enable[i]) {
				thr_grp.create_thread(boost::bind(&CRecorder::capturePCL, this, i, false, 0));
			}
		}
		thr_grp.join_all();

		m_viewer->removeAllPointClouds();
		m_viewer->removeAllShapes();

		//draw Point Clouds in viewer
		for (int i=0; i<4; i++)
		{
			char buf[256];
			sprintf(buf, "cloud%d", i);
			if (m_KN_enable[i]) 
			{
				pcl::visualization::PointCloudColorHandlerCustom<pcl::PointXYZ> single_color (m_KN_PCLrot[i].makeShared(), m_cam[i].clr_r, m_cam[i].clr_g, m_cam[i].clr_b);
				m_viewer->addPointCloud(m_KN_PCLrot[i].makeShared(), single_color, buf);
				m_viewer->setPointCloudRenderingProperties(pcl::visualization::PCL_VISUALIZER_POINT_SIZE, 2, buf);
				//m_viewer->setPointCloudRenderingProperties(pcl::visualization::PCL_VISUALIZER_OPACITY , 0.8, buf);
			}
		}

		//draw ROI in viewer
		m_viewer->addCube(m_pdlg->m_ROIXmin * m_pdlg->m_CalPCL,  m_pdlg->m_ROIXmax * m_pdlg->m_CalPCL,
						  m_pdlg->m_ROIYmin * m_pdlg->m_CalPCL,  m_pdlg->m_ROIYmax * m_pdlg->m_CalPCL,
						  m_pdlg->m_ROIZmin * m_pdlg->m_CalPCL,  m_pdlg->m_ROIZmax * m_pdlg->m_CalPCL,
						  0, 0, 0, "roi");
		m_viewer->setShapeRenderingProperties(pcl::visualization::PCL_VISUALIZER_REPRESENTATION, pcl::visualization::PCL_VISUALIZER_REPRESENTATION_WIREFRAME, "roi");
		m_viewer->setShapeRenderingProperties(pcl::visualization::PCL_VISUALIZER_COLOR, 0.3, 0.3, 0.3, "roi");

		//draw Calibration in viewer

		if(m_calMode == 1)	// when user have specified a edge of calibration bar
		{
			pcl::PointXYZ p;
			p.x = m_calPs[0].x(); p.y = m_calPs[0].y(); p.z = m_calPs[0].z(); 
			pcl::PointCloud<pcl::PointXYZ> pc;
			pc.clear();
			pc.push_back(p);
			pcl::visualization::PointCloudColorHandlerCustom<pcl::PointXYZ> single_color (pc.makeShared(), 255, 0, 0);
			m_viewer->addPointCloud(pc.makeShared(), single_color, "pick");
			m_viewer->setPointCloudRenderingProperties(pcl::visualization::PCL_VISUALIZER_POINT_SIZE, 8, "pick");
		
		}
		else if(m_calMode == 2) // when user have specified both edges of calibration bar
		{
			pcl::PointXYZ p1, p2;
			p1.x = m_calPs[0].x(); p1.y = m_calPs[0].y(); p1.z = m_calPs[0].z(); 
			p2.x = m_calPs[1].x(); p2.y = m_calPs[1].y(); p2.z = m_calPs[1].z(); 
			m_viewer->addLine(p1, p2, 1.0, 0, 0, "pick");
			m_viewer->setShapeRenderingProperties(pcl::visualization::PCL_VISUALIZER_LINE_WIDTH, 5, "pick");
		}
			
		m_viewer->spinOnce(20);
	}

	delete m_viewer;
	m_viewer = NULL;

}


void CRecorder::startPVThr(void)
{
	m_preview = true;
	m_pvthr = new boost::thread(boost::bind(&CRecorder::PVThr, this,  1));
}

void CRecorder::stopPVThr(void)
{
	if (m_preview)
	{
		m_preview = false;
		m_pvthr->join();
	}
}

void CRecorder::RecThr(int id)
{
	stopPVThr();

	checkKinectEnable();

	// initialize handle to get images from cameras 
	HANDLE streamEvent = ::CreateEvent( 0, TRUE, FALSE, 0 );
	m_KN_sensor[0]->NuiSetFrameEndEvent( streamEvent, 0 );

	long t0 = clock();		// time when recording was started
	int t_min, t_sec;		// current time from the start
	char timedisp[1024];
	char fname[1024];
	int i;

	// open files for storage point clouds and timestamps
	for (i=0; i<4; i++)
	{
		if (!m_KN_enable[i]) continue;
		sprintf(fname, "%s\\PCL%d.dat", m_recDir, i+1);
		m_fp_pcl[i] = fopen(fname, "wb");
		
		sprintf(fname, "%s\\TS%d.txt", m_recDir, i+1);
		m_fp_log[i] = fopen(fname, "w");
	}

	int cnt = 0;	// frame count

	//main loop
	while (m_rec)
	{
		// wait for a new frame captured 
		DWORD ret = ::WaitForSingleObject( streamEvent, INFINITE );
		::ResetEvent( streamEvent );

		// getting point clouds from cameras
		boost::thread_group thr_grp;
		for (i=0; i<4; i++)
		{
			if (m_KN_enable[i]) {
				thr_grp.create_thread(boost::bind(&CRecorder::capturePCL, this, i, true, cnt));
			}
		}
		thr_grp.join_all();

		cnt++;

		// display time in interface
		if (cnt % 30 == 0)
		{
			t_min = ((clock()-t0)/CLOCKS_PER_SEC)/60;
			t_sec = ((clock()-t0)/CLOCKS_PER_SEC)%60;
			sprintf(timedisp, "%2d min %2d sec", t_min, t_sec);
			m_pdlg->m_TimeDisp = timedisp;
		}

		// terminate when recording duration specified by user have been passed
		if ((float)(clock()-t0)/(float)CLOCKS_PER_SEC > m_pdlg->m_RecTime*60.0) m_rec = false;
	}

	// close files for storage
	for (i=0; i<4; i++)
	{
		if (!m_KN_enable[i]) continue;
		fclose(m_fp_pcl[i]);
		fclose(m_fp_log[i]);
	}

	startPVThr();
}

void CRecorder::startRecThr(void)
{
	m_rec = true;
	char fname[1024];
	sprintf(fname, "%s\\RECPARAM.txt", m_recDir);
	outputParams(fname);
	m_recthr = new boost::thread(boost::bind(&CRecorder::RecThr, this,  1));
}

void CRecorder::stopRecThr(void)
{
	if (m_rec)
	{
		m_rec = false;
		m_recthr->join();
	}
}

void CRecorder::loadParams(char *fname)
{
	char buf[1024];
	FILE *fp = NULL;
	int i;

	fp = fopen(fname, "r");

	if (fp == NULL) return;

	fgets(buf, 1024, fp);
	fgets(buf, 1024, fp);
	fgets(buf, 1024, fp);
	sscanf(buf, "%*s %f", &m_pdlg->m_CalPCL); 
	fgets(buf, 1024, fp);
	sscanf(buf, "%*s %d %d %d %d", &m_pdlg->m_Cam1Enable,  &m_pdlg->m_Cam2Enable,  &m_pdlg->m_Cam3Enable,  &m_pdlg->m_Cam4Enable);
	fgets(buf, 1024, fp);
	sscanf(buf, "%*s %f %f %f %f %f %f", &m_pdlg->m_ROIXmin,  &m_pdlg->m_ROIXmax, &m_pdlg->m_ROIYmin,  &m_pdlg->m_ROIYmax, &m_pdlg->m_ROIZmin,  &m_pdlg->m_ROIZmax);
	fgets(buf, 1024, fp);
	sscanf(buf, "%*s %f", &m_pdlg->m_Resolution);
	for (i=0; i<4; i++)
	{
		fgets(buf, 1024, fp);
		sscanf(buf, "%*s %f %f %f %f %f %f %d %d %d %f \n",
					&m_cam[i].x, &m_cam[i].y, &m_cam[i].z, 
					&m_cam[i].rx, &m_cam[i].ry, &m_cam[i].rz,
					&m_cam[i].clr_r, &m_cam[i].clr_g, &m_cam[i].clr_b, &m_cam[i].max_dep);
	}

	fclose(fp);

}

void CRecorder::outputParams(char *fname)
{
	FILE *fp;
	int i;
	time_t timer;
	time(&timer);

	fp = fopen(fname, "w");

	fprintf(fp, "TIME: %s \n", ctime(&timer));
	fprintf(fp, "CAL: %f \n", m_pdlg->m_CalPCL);
	fprintf(fp, "CAM: %d %d %d %d \n", m_pdlg->m_Cam1Enable,  m_pdlg->m_Cam2Enable,  m_pdlg->m_Cam3Enable,  m_pdlg->m_Cam4Enable);
	fprintf(fp, "ROI: %f %f %f %f %f %f \n", m_pdlg->m_ROIXmin,  m_pdlg->m_ROIXmax, m_pdlg->m_ROIYmin,  m_pdlg->m_ROIYmax, m_pdlg->m_ROIZmin,  m_pdlg->m_ROIZmax);
	fprintf(fp, "RESOLUTION: %f \n", m_pdlg->m_Resolution);
	for (i=0; i<4; i++)
	{
		fprintf(fp, "CAM%d: %f %f %f %f %f %f %d %d %d %f \n", i+1,
					m_cam[i].x, m_cam[i].y, m_cam[i].z, 
					m_cam[i].rx, m_cam[i].ry, m_cam[i].rz,
					m_cam[i].clr_r, m_cam[i].clr_g, m_cam[i].clr_b, m_cam[i].max_dep);
	}

	fclose(fp);

}

void CRecorder::updateParams(void)
{
}

void CRecorder::openKinects(void)
{
	int i;
	for (i=0; i<4; i++)
	{
		if (::NuiCreateSensorByIndex( i, &m_KN_sensor[i] ) == S_OK)
		{
			m_KN_sensor[i]->NuiInitialize( NUI_INITIALIZE_FLAG_USES_DEPTH );
			m_KN_sensor[i]->NuiImageStreamOpen( NUI_IMAGE_TYPE_DEPTH, NUI_IMAGE_RESOLUTION_320x240, NUI_IMAGE_STREAM_FLAG_ENABLE_NEAR_MODE, 2, 0, &m_KN_depthStreamHandle[i]);
		}
		else
		{
			m_KN_sensor[i] = NULL;
		}
	}
}

void CRecorder::closeKinects(void)
{
	int i;
	for (i=0; i<4; i++)
	{
		if (m_KN_sensor != NULL)
		{
			m_KN_sensor[i]->NuiShutdown();
			m_KN_sensor[i]->Release();
		}
	}
}


void CRecorder::checkKinectEnable(void)
{
	m_KN_enable[0] = m_pdlg->m_Cam1Enable;
	m_KN_enable[1] = m_pdlg->m_Cam2Enable;
	m_KN_enable[2] = m_pdlg->m_Cam3Enable;
	m_KN_enable[3] = m_pdlg->m_Cam4Enable;
}

void CRecorder::pickPoint(const pcl::visualization::PointPickingEvent &evt, void* viewer_void)
{
	
	float x,y,z;
	evt.getPoint(x, y, z);

	if(m_calMode == 0)	// when user have not specified any edge of calibration bar 
	{
		m_calPs[0] << x, y, z;
	}
	else if(m_calMode == 1) // when user have specified a edge of calibration bar 
	{
		m_calPs[1] << x, y, z;
	}
	else if(m_calMode == 2) // when user have specified both of edges of calibration bar 
	{
		;
	}
	
	m_calMode = (m_calMode+1) % 3;

	
}

void CRecorder::capturePCL(int id, bool rec, int framecnt)
{
	int width = 320;
	int height = 240;

	int th = (int)floor(8192.0 * m_cam[id].max_dep/100.0);

	// initialize point cloud
	pcl::PointCloud<pcl::PointXYZ> tmpcloud;
	
	m_KN_PCLraw[id].clear();
	m_KN_PCLrot[id].clear();
	tmpcloud.clear();
	tmpcloud.width = width;
	tmpcloud.height = height;

	// get depth image
	NUI_IMAGE_FRAME depthFrame = { 0 };
	m_KN_sensor[id]->NuiImageStreamGetNextFrame( m_KN_depthStreamHandle[id], INFINITE, &depthFrame );
	NUI_LOCKED_RECT depthData = { 0 };
	depthFrame.pFrameTexture->LockRect( 0, &depthData, 0, 0 );
	USHORT* depth = (USHORT*)depthData.pBits;

	// convert a pixel in depth image to a point in point cloud
	for ( int i = 0; i < (depthData.size / sizeof(USHORT)); ++i )
	{
		USHORT distance = ::NuiDepthPixelToDepth( depth[i] );

		if (distance > th) continue; // distance further than threshold is not used 

		LONG depthX = width - (i % width);
		LONG depthY = i / width;
		
		Vector4 real = NuiTransformDepthImageToSkeleton(depthX, depthY, distance, NUI_IMAGE_RESOLUTION_320x240);
		pcl::PointXYZ point;
		point.x = -real.x;
		point.y = real.y;
		point.z = real.z;

		tmpcloud.push_back(point);
	}

	
	//VoxelGrid filter 
	pcl::VoxelGrid<pcl::PointXYZ> sor; 

	float lsize = 1.0 /(m_pdlg->m_Resolution /(m_pdlg->m_CalPCL * 100.0));

	sor.setLeafSize (lsize, lsize, lsize); 
	sor.setInputCloud (tmpcloud.makeShared());
	sor.filter(m_KN_PCLraw[id]);

	// translate point cloud to fit world coordinate
	Eigen::Affine3f T,t; 
	pcl::getTransformation (0.0f, 0.0f, 0.0f, 0.0f, 0.0f, 0.0f, T);
	pcl::getTransformation (0.0f, 0.0f, 0.0f, m_cam[id].rx/180.0*M_PI, 0.0/180.0*M_PI, 0.0/180.0*M_PI, t);
	T = t * T;
	pcl::getTransformation (0.0f, 0.0f, 0.0f, 0.0/180.0*M_PI, m_cam[id].ry/180.0*M_PI, 0.0/180.0*M_PI, t);
	T = t * T;
	pcl::getTransformation (0.0f, 0.0f, 0.0f, 0.0/180.0*M_PI, 0.0/180.0*M_PI, m_cam[id].rz/180.0*M_PI, t);
	T = t * T;
	pcl::getTransformation (m_cam[id].x*m_pdlg->m_CalPCL, m_cam[id].y*m_pdlg->m_CalPCL, m_cam[id].z*m_pdlg->m_CalPCL, 0.0/180.0*M_PI, 0.0/180.0*M_PI, 0.0/180.0*M_PI, t);
	T = t * T;
	pcl::transformPointCloud(m_KN_PCLraw[id], m_KN_PCLrot[id], T); 


	// remove points outside ROI
	pcl::PassThrough<pcl::PointXYZ> pass;
	pass.setFilterFieldName ("x");
	pass.setFilterLimits (m_pdlg->m_ROIXmin * m_pdlg->m_CalPCL, m_pdlg->m_ROIXmax * m_pdlg->m_CalPCL);
	pass.setInputCloud (m_KN_PCLrot[id].makeShared());
	pass.filter (m_KN_PCLrot[id]);
	
	pass.setFilterFieldName ("y");
	pass.setFilterLimits (m_pdlg->m_ROIYmin * m_pdlg->m_CalPCL, m_pdlg->m_ROIYmax * m_pdlg->m_CalPCL);
	pass.setInputCloud (m_KN_PCLrot[id].makeShared());
	pass.filter (m_KN_PCLrot[id]);
	
	pass.setFilterFieldName ("z");
	pass.setFilterLimits (m_pdlg->m_ROIZmin * m_pdlg->m_CalPCL, m_pdlg->m_ROIZmax * m_pdlg->m_CalPCL);
	pass.setInputCloud (m_KN_PCLrot[id].makeShared());
	pass.filter (m_KN_PCLrot[id]);

	// store the point cloud
	if (rec)
	{
		fprintf(m_fp_log[id], "%d %d %d \n", framecnt, depthFrame.liTimeStamp.HighPart, depthFrame.liTimeStamp.LowPart);

		int n = m_KN_PCLrot[id].size();
		fwrite(&n, sizeof(int), 1, m_fp_pcl[id]);
		for (int i=0; i<n; i++)
		{
			fwrite(&m_KN_PCLrot[id].points[i].x, sizeof(float), 1, m_fp_pcl[id]);
			fwrite(&m_KN_PCLrot[id].points[i].y, sizeof(float), 1, m_fp_pcl[id]);
			fwrite(&m_KN_PCLrot[id].points[i].z, sizeof(float), 1, m_fp_pcl[id]);
		}
	}

	// release depth image
	m_KN_sensor[id]->NuiImageStreamReleaseFrame( m_KN_depthStreamHandle[id], &depthFrame );
}
