# Supplementary material for: A 3D-Video-Based Computerized Analysis of Social and Sexual Interactions in Rats
Source: PLoS One. 2013 Oct 30;8(10):e78460. doi: 10.1371/journal.pone.0078460 (PMC3813688; doi:10.1371/journal.pone.0078460)
Supplement: File S1 — The file includes Software S1 (for recording partial 3D hulls), S2 (for converting partial 3D hulls to a 3D hull stream), S3 (for tracking body parts in a 3D hull stream) and S4 (for behavioral recognition based on traces of body parts), manuals for the software and sample data. (ZIP) [file pone.0078460.s008.zip › Software S1 - 3DRecorder/source files/3DRecorder/Recorder.h]

#pragma once


#include <Windows.h>
#include <NuiApi.h>
#include <opencv2/opencv.hpp>
#include <stdlib.h>
#include <algorithm>
#include <iterator>
#include <boost/thread.hpp>
#include <boost/bind.hpp>
#include <pcl/point_types.h>
#include <pcl/visualization/pcl_visualizer.h>
#include <pcl/io/pcd_io.h>
#include <pcl/filters/passthrough.h>
#include <pcl/filters/voxel_grid.h>
#include <pcl/common/transforms.h>


class C3DRecorderDlg;


struct CAMERA		// camera parameter
{
	float x, y, z;
	float rx, ry, rz;
	int clr_r, clr_g, clr_b;
	float max_dep;
};

class CRecorder		// provide main recording processes and preview
{
public:
	CRecorder(void);
	~CRecorder(void);

	C3DRecorderDlg* m_pdlg;	// pointer of interface dialog
	pcl::visualization::PCLVisualizer *m_viewer;	// viewer for preview point cloud

	CAMERA m_cam[4];		// camera parameters
	float m_res;			// resolution

	FILE* m_fp_pcl[4];			// file pointers for point cloud output for 4 cameras
	FILE* m_fp_log[4];			// file pointers for time stamp output for 4 cameras


	INuiSensor* m_KN_sensor[4];			// camera pointer (KN: kinect)
	HANDLE m_KN_depthStreamHandle[4];	// handle to get depth image from the camera
	bool m_KN_enable[4];				// whether cameras are used or not

	pcl::PointCloud<pcl::PointXYZ> m_KN_PCLraw[4];	// original point clouds converted from depth image
	pcl::PointCloud<pcl::PointXYZ> m_KN_PCLrot[4];	// translated and filtered point clouds for storage

	Eigen::Vector3f m_calPs[2];			// coordinates of calibration bar edges
	int m_calMode;						// calibration step
	void pickPoint(const pcl::visualization::PointPickingEvent &evt, void* viewer_void);	// detect shift+click in preview window

	boost::thread* m_pvthr;		// preview thread class
	void PVThr(int id);			// preview thread function
	bool m_preview;				// flag to control preview thread
	void startPVThr(void);		// start preview thread
	void stopPVThr(void);		// stop preview thread

	boost::thread* m_recthr;	// recording thread
	void RecThr(int id);		// recording thread function
	bool m_rec;					// flag to control recording thread
	void startRecThr(void);		// start recording thread
	void stopRecThr(void);		// stop recording thread

	void capturePCL(int id, bool rec, int framecnt);	// get point cloud from a camera and store it
	
	void loadParams(char *fname);	// load recording parameters from a file
	void outputParams(char *fname);	// output recording parameters

	void updateParams(void);	// update parameters according to inputs in interface dialog
	void checkKinectEnable(void);	// enable cameras according to inputs in interface dialog

	void openKinects(void);		// initialize cameras
	void closeKinects(void);	// stop cameras

	char m_recDir[1024];		// name of data storage directory


};
