# Supplementary material for: A 3D-Video-Based Computerized Analysis of Social and Sexual Interactions in Rats
Source: PLoS One. 2013 Oct 30;8(10):e78460. doi: 10.1371/journal.pone.0078460 (PMC3813688; doi:10.1371/journal.pone.0078460)
Supplement: File S1 — The file includes Software S1 (for recording partial 3D hulls), S2 (for converting partial 3D hulls to a 3D hull stream), S3 (for tracking body parts in a 3D hull stream) and S4 (for behavioral recognition based on traces of body parts), manuals for the software and sample data. (ZIP) [file pone.0078460.s008.zip › Software S1 - 3DRecorder/source files/3DRecorder/stdafx.h]

#pragma once

#ifndef _SECURE_ATL
#define _SECURE_ATL 1
#endif

#ifndef VC_EXTRALEAN
#define VC_EXTRALEAN            
#endif

#include "targetver.h"

#define _ATL_CSTRING_EXPLICIT_CONSTRUCTORS      


#define _AFX_ALL_WARNINGS

#include <afxwin.h>         
#include <afxext.h>         


#include <afxdisp.h>        


#ifndef _AFX_NO_OLE_SUPPORT
#include <afxdtctl.h>           
#endif
#ifndef _AFX_NO_AFXCMN_SUPPORT
#include <afxcmn.h>             
#endif // _AFX_NO_AFXCMN_SUPPORT

#include <afxcontrolbars.h>     


#ifdef _UNICODE
#if defined _M_IX86
#pragma comment(linker,"/manifestdependency:\"type='win32' name='Microsoft.Windows.Common-Controls' version='6.0.0.0' processorArchitecture='x86' publicKeyToken='6595b64144ccf1df' language='*'\"")
#elif defined _M_X64
#pragma comment(linker,"/manifestdependency:\"type='win32' name='Microsoft.Windows.Common-Controls' version='6.0.0.0' processorArchitecture='amd64' publicKeyToken='6595b64144ccf1df' language='*'\"")
#else
#pragma comment(linker,"/manifestdependency:\"type='win32' name='Microsoft.Windows.Common-Controls' version='6.0.0.0' processorArchitecture='*' publicKeyToken='6595b64144ccf1df' language='*'\"")
#endif
#endif
