# Supplementary material for: A 3D-Video-Based Computerized Analysis of Social and Sexual Interactions in Rats
Source: PLoS One. 2013 Oct 30;8(10):e78460. doi: 10.1371/journal.pone.0078460 (PMC3813688; doi:10.1371/journal.pone.0078460)
Supplement: File S1 — The file includes Software S1 (for recording partial 3D hulls), S2 (for converting partial 3D hulls to a 3D hull stream), S3 (for tracking body parts in a 3D hull stream) and S4 (for behavioral recognition based on traces of body parts), manuals for the software and sample data. (ZIP) [file pone.0078460.s008.zip › Software S2 - Converter/source files/Converter.sln]

Microsoft Visual Studio Solution File, Format Version 11.00
# Visual Studio 2010
Project("{8BC9CEB8-8B4A-11D0-8D11-00A0C91BC942}") = "Converter", "Converter\Converter.vcxproj", "{D8CA1D40-7693-423B-9EEB-DDE13A464987}"
EndProject
Global
	GlobalSection(SolutionConfigurationPlatforms) = preSolution
		Debug|Win32 = Debug|Win32
		Release|Win32 = Release|Win32
	EndGlobalSection
	GlobalSection(ProjectConfigurationPlatforms) = postSolution
		{D8CA1D40-7693-423B-9EEB-DDE13A464987}.Debug|Win32.ActiveCfg = Debug|Win32
		{D8CA1D40-7693-423B-9EEB-DDE13A464987}.Debug|Win32.Build.0 = Debug|Win32
		{D8CA1D40-7693-423B-9EEB-DDE13A464987}.Release|Win32.ActiveCfg = Release|Win32
		{D8CA1D40-7693-423B-9EEB-DDE13A464987}.Release|Win32.Build.0 = Release|Win32
	EndGlobalSection
	GlobalSection(SolutionProperties) = preSolution
		HideSolutionNode = FALSE
	EndGlobalSection
EndGlobal
