# Supplementary material for: A 3D-Video-Based Computerized Analysis of Social and Sexual Interactions in Rats
Source: PLoS One. 2013 Oct 30;8(10):e78460. doi: 10.1371/journal.pone.0078460 (PMC3813688; doi:10.1371/journal.pone.0078460)
Supplement: File S1 — The file includes Software S1 (for recording partial 3D hulls), S2 (for converting partial 3D hulls to a 3D hull stream), S3 (for tracking body parts in a 3D hull stream) and S4 (for behavioral recognition based on traces of body parts), manuals for the software and sample data. (ZIP) [file pone.0078460.s008.zip › Software S2 - Converter/source files/Converter/Conv.cpp]

#include "StdAfx.h"
#include "Conv.h"


#include <opencv2/opencv.hpp>
#include <pcl/point_types.h>
#include <pcl/visualization/cloud_viewer.h>

#include <pcl/io/pcd_io.h>
#include <pcl/filters/passthrough.h>
#include <pcl/filters/voxel_grid.h>
#include <pcl/common/transforms.h>

#include <pcl/visualization/pcl_visualizer.h>
#include <pcl/features/integral_image_normal.h>
#include <pcl/features/normal_3d.h>
#include <pcl/features/normal_3d_omp.h>
#include <pcl/filters/statistical_outlier_removal.h>


CConv::CConv(void)
{
	m_running = false;
}


CConv::~CConv(void)
{
}

void CConv::startConvThr(void)
{
	m_running = true;
	m_cvthr = new boost::thread(boost::bind(&CConv::ConvThr, this));
}

void CConv::stopConvThr(void)
{
	if (m_running)
	{
		m_running = false;
		m_cvthr->join();
	}
}

void CConv::ConvThr(void)
{
	
	char fname[1024];
	char buf[1024];

	FILE *fp;
	FILE *fp_pcl[4];
	FILE *fp_ts;
	FILE *fp_out;
	FILE *fp_out_ts;

	float cal;
	int camEnable[4];
	CAMERA cam[4];
	float ROIXmin, ROIXmax, ROIYmin, ROIYmax, ROIZmin, ROIZmax;
	float res;
	int i,j, n, n_pc;
	long ts_seek;
	long t0;
	long t;

	m_f_crnt = 0;
	m_f_total = 0;

	vector< vector<FRAMEINDEX> > frameindex;
	
	pcl::visualization::PCLVisualizer *viewer = new pcl::visualization::PCLVisualizer ("Preview");
	viewer->getRenderWindow()->SetSize(800, 600);
	viewer->getRenderWindow()->SetPosition(30, 50);
	viewer->setCameraPosition(0.0, 0.0, -2.0, 0.0, 0.0, 0.0);

	// load recording parameters

	sprintf(fname, "%s\\RECPARAM.txt", m_dir);
	fp = fopen(fname, "r");

	fgets(buf, 1024, fp);
	fgets(buf, 1024, fp);

	fgets(buf, 1024, fp);
	sscanf(buf, "%*s %f", &cal);

	fgets(buf, 1024, fp);
	sscanf(buf, "%*s %d %d %d %d", &camEnable[0], &camEnable[1], &camEnable[2], &camEnable[3]);
		
	fgets(buf, 1024, fp);
	sscanf(buf, "%*s %f %f %f %f %f %f", &ROIXmin, &ROIXmax, &ROIYmin, &ROIYmax, &ROIZmin, &ROIZmax);

	fgets(buf, 1024, fp);
	sscanf(buf, "%*s %f", &res);

	for (i=0; i<4; i++)
	{
		fgets(buf, 1024, fp);
		sscanf(buf, "%*s %f %f %f %f %f %f %d %d %d %f",
						&cam[i].x, &cam[i].y, &cam[i].z,
						&cam[i].rx, &cam[i].ry, &cam[i].rz,
						&cam[i].clr_r, &cam[i].clr_g, &cam[i].clr_b, &cam[i].max_dep);
	}
		
	float lsize = 1.0 /(res /(cal * 100.0));	// resolution for VoxelGrid filter

	fclose(fp);


	// generate frameindex
	frameindex.resize(4);
	for (i=0; i<4; i++) frameindex[i].clear();

	for (i=0; i<4; i++)
	{
		if(!camEnable[i]) continue;
		sprintf(fname, "%s\\PCL%d.dat", m_dir, i+1);
		fp_pcl[i] = fopen(fname, "rb");
	}

	t0 = -1;
	for (i=0; i<4; i++)
	{
		FRAMEINDEX fi;

		if(!camEnable[i]) continue;
		sprintf(fname, "%s\\TS%d.txt", m_dir, i+1);
		fp_ts = fopen(fname, "r");
			
		while(fgets(buf, 1024, fp_ts))
		{
			sscanf(buf, "%*d %*ld %ld", &t);
			if (t0 == -1 && i==0) t0 = t; 
			fi.time = (double)(t - t0)/1000.0;
			fi.file_pos = 0;

			frameindex[i].push_back(fi);
		}
		fclose(fp_ts);

		fseek(fp_pcl[i], 0, SEEK_SET);
		for(j=0; j<frameindex[i].size(); j++)
		{
			frameindex[i][j].file_pos = ftell(fp_pcl[i]);

			fread(&n_pc, sizeof(int), 1, fp_pcl[i]);
			fseek(fp_pcl[i], 3*n_pc*sizeof(float), SEEK_CUR);
		}
		fseek(fp_pcl[i], 0, SEEK_SET);
	}

	m_f_total = frameindex[0].size();

	// generate 3D hull stream
	sprintf(fname, "%s\\PCLNORM.dat", m_dir);
	fp_out = fopen(fname, "wb");

	sprintf(fname, "%s\\TS.txt", m_dir);
	fp_out_ts = fopen(fname, "w");

	int crntf[4] = {0, 0, 0, 0};
	for(crntf[0]=5; crntf[0]<frameindex[0].size(); crntf[0]++)
	{
		if (!m_running) break;

		pcl::PointCloud<pcl::PointNormal> pc_result;
		pcl::PointCloud<pcl::PointNormal> pc_tmp;
		pcl::PointCloud<pcl::PointXYZRGB> pc_disp;

		// load correspoinding partial 3D hull of 4 cameras
		for (i=0; i<4; i++)
		{

			pcl::PointCloud<pcl::PointXYZ> pc;
			pcl::PointCloud<pcl::Normal> pc_n;
			pcl::PointCloud<pcl::PointNormal> pc_mrg;
			pcl::PointCloud<pcl::PointXYZ> tmp;

			if (i==0)		// load frame from reference camera;
			{
				fseek(fp_pcl[0], frameindex[0][crntf[0]].file_pos, SEEK_SET);
				fread(&n_pc, sizeof(int), 1, fp_pcl[0]);
				pc.clear();
				for (j=0; j<n_pc; j++)
				{
					pcl::PointXYZ p;
					fread(&p.x, sizeof(float), 1, fp_pcl[0]);
					fread(&p.y, sizeof(float), 1, fp_pcl[0]);
					fread(&p.z, sizeof(float), 1, fp_pcl[0]);
					pc.push_back(p);
				}
			}
			else		// load frame from the other cameras;
			{
				if (crntf[i] >= frameindex[i].size()) continue;
				while (frameindex[0][crntf[0]].time >= frameindex[i][crntf[i]].time) 
				{
					crntf[i]++;
					if (crntf[i] >= frameindex[i].size()) break;
				}
				if (crntf[i] >= frameindex[i].size()) continue;

				pcl::PointCloud<pcl::PointXYZ> pc_s;
				pcl::PointCloud<pcl::PointXYZ> pc_d;
					
				fseek(fp_pcl[i], frameindex[i][crntf[i]-1].file_pos, SEEK_SET);
				fread(&n_pc, sizeof(int), 1, fp_pcl[i]);
				pc_s.clear();
				for (j=0; j<n_pc; j++)
				{
					pcl::PointXYZ p;
					fread(&p.x, sizeof(float), 1, fp_pcl[i]);
					fread(&p.y, sizeof(float), 1, fp_pcl[i]);
					fread(&p.z, sizeof(float), 1, fp_pcl[i]);
					pc_s.push_back(p);
				}
				fread(&n_pc, sizeof(int), 1, fp_pcl[i]);
				pc_d.clear();
				for (j=0; j<n_pc; j++)
				{
					pcl::PointXYZ p;
					fread(&p.x, sizeof(float), 1, fp_pcl[i]);
					fread(&p.y, sizeof(float), 1, fp_pcl[i]);
					fread(&p.z, sizeof(float), 1, fp_pcl[i]);
					pc_d.push_back(p);
				}
				
				if(fabs(frameindex[0][crntf[0]].time - frameindex[i][crntf[i]].time) > fabs(frameindex[0][crntf[0]].time - frameindex[i][crntf[i]-1].time))
					pc = pc_s;
				else
					pc = pc_d;

			}

			//calculate surface normal
			pcl::NormalEstimationOMP<pcl::PointXYZ, pcl::Normal> ne;
			ne.setInputCloud (pc.makeShared());
			ne.setViewPoint(cam[i].x*cal, cam[i].y*cal, cam[i].z*cal);
			pcl::search::KdTree<pcl::PointXYZ>::Ptr tree (new pcl::search::KdTree<pcl::PointXYZ> ());
			ne.setSearchMethod (tree);
			ne.setRadiusSearch (lsize*5.0);
			ne.compute(pc_n);

			pcl::concatenateFields(pc, pc_n, pc_mrg);

			// merge with other partial 3D hull with normal
			pc_result += pc_mrg;
		}


		// VoxelGrid filter
		pcl::VoxelGrid<pcl::PointNormal> vg_normal; 
		vg_normal.setLeafSize (lsize, lsize, lsize); 
		pc_tmp = pc_result;
		vg_normal.setInputCloud (pc_tmp.makeShared());
		vg_normal.filter(pc_result);

		// ROI filter
		pcl::PassThrough<pcl::PointNormal> pass;
		pass.setFilterFieldName ("x");
		pass.setFilterLimits (ROIXmin * cal, ROIXmax * cal);
		pass.setInputCloud (pc_result.makeShared());
		pass.filter(pc_result);
	
		pass.setFilterFieldName ("y");
		pass.setFilterLimits (ROIYmin * cal, ROIYmax * cal);
		pass.setInputCloud (pc_result.makeShared());
		pass.filter(pc_result);
	
		pass.setFilterFieldName ("z");
		pass.setFilterLimits (ROIZmin * cal, ROIZmax * cal);
		pass.setInputCloud (pc_result.makeShared());
		pass.filter(pc_result);
			

		// output resultant full 3D hull

		fprintf(fp_out_ts, "%d %lf %ld \n", crntf[0], frameindex[0][crntf[0]].time, ftell(fp_out)); // output timestamp

		n_pc = pc_result.size();
		fwrite(&n_pc, sizeof(int), 1, fp_out);
		for (i=0; i<n_pc; i++)
		{
			pc_result.points[i].x /= cal*100.0;
			pc_result.points[i].y /= cal*100.0;
			pc_result.points[i].z /= cal*100.0;
			fwrite(&pc_result.points[i].x, sizeof(float), 1, fp_out);
			fwrite(&pc_result.points[i].y, sizeof(float), 1, fp_out);
			fwrite(&pc_result.points[i].z, sizeof(float), 1, fp_out);
			fwrite(&pc_result.points[i].normal_x, sizeof(float), 1, fp_out);
			fwrite(&pc_result.points[i].normal_y, sizeof(float), 1, fp_out);
			fwrite(&pc_result.points[i].normal_z, sizeof(float), 1, fp_out);
		}

		// show resultant full 3D hull
		pc_disp.clear();
		for (i=0; i<pc_result.size(); i++)
		{
			pcl::PointXYZRGB p;
			p.x = pc_result.points[i].x;
			p.y = pc_result.points[i].y;
			p.z = pc_result.points[i].z;

			p.r = floor(255.0*(pc_result.points[i].normal_y+1.0)/2.0);
			p.g = floor(255.0*(pc_result.points[i].normal_y+1.0)/2.0);
			p.b = floor(255.0*(pc_result.points[i].normal_y+1.0)/2.0);

			pc_disp.push_back(p);
		}

		viewer->removeAllPointClouds();
		pcl::visualization::PointCloudColorHandlerRGBField<pcl::PointXYZRGB> rgb(pc_disp.makeShared());
		viewer->addPointCloud<pcl::PointXYZRGB> (pc_disp.makeShared(), rgb, "pc_disp");
		viewer->setPointCloudRenderingProperties (pcl::visualization::PCL_VISUALIZER_POINT_SIZE, 3, "pc_disp");
		viewer->spinOnce();

		m_f_crnt = crntf[0];
	}

	for (i=0; i<4; i++)
	{
		if(!camEnable[i]) continue;
		fclose(fp_pcl[i]);
	}

	fclose(fp_out);
	fclose(fp_out_ts);

	viewer->close();
	delete viewer;
	
	m_running = false;
}
