# Supplementary material for: A 3D-Video-Based Computerized Analysis of Social and Sexual Interactions in Rats
Source: PLoS One. 2013 Oct 30;8(10):e78460. doi: 10.1371/journal.pone.0078460 (PMC3813688; doi:10.1371/journal.pone.0078460)
Supplement: File S1 — The file includes Software S1 (for recording partial 3D hulls), S2 (for converting partial 3D hulls to a 3D hull stream), S3 (for tracking body parts in a 3D hull stream) and S4 (for behavioral recognition based on traces of body parts), manuals for the software and sample data. (ZIP) [file pone.0078460.s008.zip › Software S2 - Converter/source files/Converter/Conv.h]

#pragma once

#include <boost/thread.hpp>
#include <boost/bind.hpp>

struct FRAMEINDEX	// index of frames in a file
{
	double time;
	long file_pos;
};

struct CAMERA		// camera parameter
{
	float x, y, z;
	float rx, ry, rz;
	int clr_r, clr_g, clr_b;
	float max_dep;
};


class CConv		// class that provide main converting process
{
public:
	CConv(void);
	~CConv(void);

	CString	m_dir;					// name of data storage directory

	int m_f_crnt;					// currently processing frame no.
	int m_f_total;					// number of frames in recorded data

	boost::thread* m_cvthr;			// convert thread class
	void ConvThr(void);				// convert thread function
	bool m_running;					// flag to control convert thread
	void startConvThr(void);		// start convert thread
	void stopConvThr(void);			// stop convert thread

};
