# Supplementary material for: A 3D-Video-Based Computerized Analysis of Social and Sexual Interactions in Rats
Source: PLoS One. 2013 Oct 30;8(10):e78460. doi: 10.1371/journal.pone.0078460 (PMC3813688; doi:10.1371/journal.pone.0078460)
Supplement: File S1 — The file includes Software S1 (for recording partial 3D hulls), S2 (for converting partial 3D hulls to a 3D hull stream), S3 (for tracking body parts in a 3D hull stream) and S4 (for behavioral recognition based on traces of body parts), manuals for the software and sample data. (ZIP) [file pone.0078460.s008.zip › Software S2 - Converter/source files/Converter/ConverterDlg.cpp]

// ConverterDlg.cpp 
//

#include "stdafx.h"

#include "Converter.h"
#include "ConverterDlg.h"
#include "afxdialogex.h"

#ifdef _DEBUG
#define new DEBUG_NEW
#endif

using namespace std;


class CAboutDlg : public CDialogEx
{
public:
	CAboutDlg();

	enum { IDD = IDD_ABOUTBOX };

	protected:
	virtual void DoDataExchange(CDataExchange* pDX); 

protected:
	DECLARE_MESSAGE_MAP()
};

CAboutDlg::CAboutDlg() : CDialogEx(CAboutDlg::IDD)
{
}

void CAboutDlg::DoDataExchange(CDataExchange* pDX)
{
	CDialogEx::DoDataExchange(pDX);
}

BEGIN_MESSAGE_MAP(CAboutDlg, CDialogEx)
END_MESSAGE_MAP()


CConverterDlg::CConverterDlg(CWnd* pParent /*=NULL*/)
	: CDialogEx(CConverterDlg::IDD, pParent)
{
	m_hIcon = AfxGetApp()->LoadIcon(IDR_MAINFRAME);
}

void CConverterDlg::DoDataExchange(CDataExchange* pDX)
{
	CDialogEx::DoDataExchange(pDX);
	DDX_Control(pDX, IDC_PROGRESS, m_progress);
}

BEGIN_MESSAGE_MAP(CConverterDlg, CDialogEx)
	ON_WM_SYSCOMMAND()
	ON_WM_PAINT()
	ON_WM_QUERYDRAGICON()
	ON_BN_CLICKED(IDC_BTN_GO, &CConverterDlg::OnBnClickedBtnGo)
	ON_WM_TIMER()
	ON_WM_CLOSE()
END_MESSAGE_MAP()


BOOL CConverterDlg::OnInitDialog()
{
	CDialogEx::OnInitDialog();

	ASSERT((IDM_ABOUTBOX & 0xFFF0) == IDM_ABOUTBOX);
	ASSERT(IDM_ABOUTBOX < 0xF000);

	CMenu* pSysMenu = GetSystemMenu(FALSE);
	if (pSysMenu != NULL)
	{
		BOOL bNameValid;
		CString strAboutMenu;
		bNameValid = strAboutMenu.LoadString(IDS_ABOUTBOX);
		ASSERT(bNameValid);
		if (!strAboutMenu.IsEmpty())
		{
			pSysMenu->AppendMenu(MF_SEPARATOR);
			pSysMenu->AppendMenu(MF_STRING, IDM_ABOUTBOX, strAboutMenu);
		}
	}

	SetIcon(m_hIcon, TRUE);	
	SetIcon(m_hIcon, FALSE);

	m_progress.SetRange(0,100);
	m_progress.SetPos(0);

	SetTimer(1, 500, NULL);

	return TRUE;  
}

void CConverterDlg::OnSysCommand(UINT nID, LPARAM lParam)
{
	if ((nID & 0xFFF0) == IDM_ABOUTBOX)
	{
		CAboutDlg dlgAbout;
		dlgAbout.DoModal();
	}
	else
	{
		CDialogEx::OnSysCommand(nID, lParam);
	}
}


void CConverterDlg::OnPaint()
{
	if (IsIconic())
	{
		CPaintDC dc(this);

		SendMessage(WM_ICONERASEBKGND, reinterpret_cast<WPARAM>(dc.GetSafeHdc()), 0);

		int cxIcon = GetSystemMetrics(SM_CXICON);
		int cyIcon = GetSystemMetrics(SM_CYICON);
		CRect rect;
		GetClientRect(&rect);
		int x = (rect.Width() - cxIcon + 1) / 2;
		int y = (rect.Height() - cyIcon + 1) / 2;

		dc.DrawIcon(x, y, m_hIcon);
	}
	else
	{
		CDialogEx::OnPaint();
	}
}


HCURSOR CConverterDlg::OnQueryDragIcon()
{
	return static_cast<HCURSOR>(m_hIcon);
}

void CConverterDlg::OnBnClickedBtnGo()
{

	UpdateData(TRUE);

	// values for directory selecting dialog
	BOOL		bRes;
	char		chPutFolder[MAX_PATH];
	LPITEMIDLIST	pidlRetFolder;
	BROWSEINFO	stBInfo;
	CString		cRetStr;
	stBInfo.pidlRoot = NULL;	
	stBInfo.hwndOwner = this->m_hWnd;	
	stBInfo.pszDisplayName = chPutFolder;	
	stBInfo.lpszTitle = "SELECT DIR";	
	stBInfo.ulFlags = BIF_RETURNONLYFSDIRS;	
	stBInfo.lpfn = NULL;	
	stBInfo.lParam = 0L;	

	if (!m_converter.m_running)
	{
		pidlRetFolder = ::SHBrowseForFolder( &stBInfo );

		if( pidlRetFolder != NULL )
		{
			bRes = ::SHGetPathFromIDList( pidlRetFolder, chPutFolder );
			if( bRes != FALSE )
				cRetStr = chPutFolder;

			::CoTaskMemFree( pidlRetFolder );

			UpdateData(TRUE);

			// start converting
			m_converter.m_dir = cRetStr;
			m_converter.startConvThr();
		}
	}
	else
	{
		// stop converting
		m_converter.stopConvThr();
		m_progress.SetPos(0);
		m_progress.Invalidate();
	}
}


void CConverterDlg::OnTimer(UINT_PTR nIDEvent)
{
	// display progress
	if(nIDEvent==1 && m_converter.m_running)
	{
		m_progress.SetRange(0, m_converter.m_f_total);
		m_progress.SetPos(m_converter.m_f_crnt);
		m_progress.Invalidate();
	}


	CDialogEx::OnTimer(nIDEvent);
}


void CConverterDlg::OnClose()
{
	
	KillTimer(1);

	CDialogEx::OnClose();
}
