# Supplementary material for: A 3D-Video-Based Computerized Analysis of Social and Sexual Interactions in Rats
Source: PLoS One. 2013 Oct 30;8(10):e78460. doi: 10.1371/journal.pone.0078460 (PMC3813688; doi:10.1371/journal.pone.0078460)
Supplement: File S1 — The file includes Software S1 (for recording partial 3D hulls), S2 (for converting partial 3D hulls to a 3D hull stream), S3 (for tracking body parts in a 3D hull stream) and S4 (for behavioral recognition based on traces of body parts), manuals for the software and sample data. (ZIP) [file pone.0078460.s008.zip › Software S2 - Converter/source files/Converter/ConverterDlg.h]

#pragma once

#include <pcl/point_types.h>
#include <vector>

#include "Conv.h"

// CConverterDlg: dialog that provides user interface
class CConverterDlg : public CDialogEx
{
public:
	CConverterDlg(CWnd* pParent = NULL);	

	enum { IDD = IDD_CONVERTER_DIALOG };

	protected:
	virtual void DoDataExchange(CDataExchange* pDX);	// DDX/DDV support


protected:
	HICON m_hIcon;

	virtual BOOL OnInitDialog();							// function called when this dialog is opened
	afx_msg void OnSysCommand(UINT nID, LPARAM lParam);		// automatically generated by Visual C++, and did not changed
	afx_msg void OnPaint();									// automatically generated by Visual C++, and did not changed
	afx_msg HCURSOR OnQueryDragIcon();						// automatically generated by Visual C++, and did not changed
	DECLARE_MESSAGE_MAP()
public:

	CProgressCtrl m_progress;								// progress bar control

	CConv m_converter;										// class that provide main converting process

	afx_msg void OnBnClickedBtnGo();						// function called when "START/STOP" button is clicked
	afx_msg void OnTimer(UINT_PTR nIDEvent);				// function called constantly
	afx_msg void OnClose();									// function called when this application is closed
};
