# Supplementary material for: A 3D-Video-Based Computerized Analysis of Social and Sexual Interactions in Rats
Source: PLoS One. 2013 Oct 30;8(10):e78460. doi: 10.1371/journal.pone.0078460 (PMC3813688; doi:10.1371/journal.pone.0078460)
Supplement: File S1 — The file includes Software S1 (for recording partial 3D hulls), S2 (for converting partial 3D hulls to a 3D hull stream), S3 (for tracking body parts in a 3D hull stream) and S4 (for behavioral recognition based on traces of body parts), manuals for the software and sample data. (ZIP) [file pone.0078460.s008.zip › Software S2 - Converter/source files/Converter/log.txt]

109	0	0	0	2
162	15	0	0	80
133	16	0	0	23
101	0	0	0	11
153	16	0	0	75
135	0	0	0	7
108	7	0	0	4
151	8	0	1	88
137	8	0	0	22
112	7	0	3	16
151	9	0	0	20
137	11	0	0	62
116	7	0	0	4
158	9	0	0	105
133	8	0	0	35
109	9	0	0	9
169	10	0	0	205
133	8	0	0	17
110	7	0	0	3
169	10	0	0	26
136	8	0	0	39
118	0	0	0	7
159	16	0	0	104
133	0	0	0	21
97	16	0	0	25
160	15	0	0	128
133	0	0	0	40
97	15	0	0	12
160	0	0	0	65
133	16	0	0	70
121	0	0	0	47
169	15	0	0	42
139	0	0	0	31
122	16	0	0	11
166	0	0	0	101
139	16	0	0	12
113	0	0	0	21
168	0	0	0	159
144	15	0	0	23
125	16	0	0	11
164	15	0	0	217
141	0	0	0	16
118	0	0	0	13
175	16	0	0	61
147	0	0	0	31
117	0	0	0	8
164	16	0	0	191
152	0	0	0	54
104	0	0	0	4
173	16	0	0	43
146	15	0	0	29
91	0	0	0	8
160	0	0	0	29
153	16	0	0	36
130	15	0	0	44
166	0	0	0	120
153	0	0	0	30
130	0	0	0	7
174	16	0	0	140
146	0	0	0	27
114	0	0	0	4
178	16	0	0	101
149	0	0	0	96
104	0	0	0	3
173	16	0	0	170
153	15	0	0	57
103	16	0	0	4
172	0	0	0	171
149	15	0	0	35
120	0	0	0	16
174	15	0	0	68
147	0	0	0	18
115	0	0	0	38
171	15	0	0	173
148	0	0	0	70
123	0	0	0	5
168	16	0	0	31
148	16	0	0	6
114	0	0	0	5
180	16	0	0	207
145	15	0	0	51
103	16	0	0	15
168	0	0	0	66
148	15	0	0	57
103	0	0	0	83
160	15	0	0	101
148	0	0	0	63
101	0	0	0	11
169	16	0	0	151
144	0	0	0	49
109	0	0	0	15
171	0	0	0	139
151	15	0	0	59
119	16	0	0	24
162	0	0	0	125
145	0	0	0	29
114	16	0	0	53
164	0	0	0	149
156	16	0	0	11
103	0	0	0	7
166	16	0	0	55
154	0	0	0	131
90	0	0	0	12
167	16	0	0	127
148	0	0	0	65
81	0	0	0	41
158	16	0	0	79
149	0	0	0	62
81	0	0	0	63
166	16	0	0	77
149	0	0	0	93
104	0	0	0	7
170	16	0	0	118
137	15	0	0	64
91	0	0	0	11
166	0	0	0	131
143	15	0	0	16
96	0	0	0	2
181	15	0	0	85
149	0	0	0	35
105	0	0	0	16
175	15	0	0	215
151	0	0	0	30
100	0	0	0	3
170	16	0	0	165
151	0	16	0	10
103	0	0	0	12
170	16	0	0	22
147	15	0	0	23
101	0	0	0	25
175	16	0	0	188
140	0	0	0	67
101	0	0	0	25
175	15	0	0	45
140	0	0	0	59
107	0	0	0	21
175	15	0	0	67
152	0	0	0	24
97	0	0	0	10
174	16	0	0	200
150	16	0	0	24
113	0	0	0	6
173	16	0	0	120
150	15	0	0	105
109	0	0	0	38
166	0	0	0	93
148	15	0	0	21
99	0	0	0	11
171	15	0	0	100
146	0	0	0	88
105	0	0	0	6
177	15	0	0	50
150	0	0	0	23
100	0	0	0	24
160	16	0	0	137
145	0	0	0	36
104	0	0	0	23
166	16	0	0	122
149	15	0	0	17
109	15	0	0	17
176	0	0	0	84
145	16	0	0	48
100	0	0	0	5
163	0	0	0	82
146	16	0	0	32
100	16	0	0	41
170	0	0	0	128
146	0	0	0	104
112	0	0	0	5
179	16	0	0	131
149	0	0	0	36
106	0	0	0	14
167	15	0	0	72
145	0	0	0	48
98	0	0	0	5
179	15	0	0	190
148	16	0	0	34
109	0	0	0	10
179	16	0	0	100
145	16	0	0	13
103	16	0	0	15
170	0	0	0	160
149	15	0	0	88
103	0	0	0	14
173	16	0	0	161
149	0	0	0	43
110	0	0	0	15
173	15	0	0	97
146	0	0	0	52
102	0	0	0	16
171	15	0	0	121
145	16	0	0	113
102	0	0	0	14
167	16	0	0	84
145	16	0	0	71
103	16	0	0	9
168	0	0	0	158
153	15	0	0	28
106	0	0	0	10
179	16	0	0	227
148	15	0	0	22
106	0	0	0	12
176	15	0	0	63
149	0	0	0	24
106	0	0	0	7
173	15	0	0	184
141	16	0	0	58
109	0	0	0	22
174	16	0	0	203
144	16	0	0	29
98	16	0	0	13
174	0	0	0	39
145	15	0	0	52
105	0	0	0	6
165	16	0	0	142
141	0	0	0	19
107	0	0	0	11
176	15	0	0	217
151	0	0	0	29
99	0	0	0	8
182	15	0	0	212
144	16	0	0	29
103	0	0	0	14
177	16	0	0	133
149	16	0	0	123
104	16	0	0	13
174	0	0	0	145
150	15	0	0	48
102	0	0	0	11
171	16	0	0	98
148	0	0	0	37
100	0	0	0	14
175	16	0	0	167
145	16	0	0	13
114	0	0	0	7
175	16	0	0	34
154	15	0	0	14
103	0	0	0	6
173	0	0	0	166
145	15	0	0	16
114	15	0	0	28
170	0	0	0	177
152	0	0	0	42
106	0	0	0	47
167	15	0	0	212
147	0	16	0	128
109	0	0	0	7
167	16	0	0	41
150	0	0	0	40
95	0	0	0	17
181	16	0	0	214
149	15	0	0	39
95	0	0	0	11
173	16	0	0	161
149	15	0	0	88
103	15	0	0	26
174	0	0	0	144
147	16	0	0	29
92	0	0	0	14
157	15	0	0	42
141	0	0	0	26
95	16	0	0	9
156	15	0	0	115
140	0	0	0	26
108	0	0	0	1
157	16	0	0	95
142	0	0	0	26
115	0	0	0	11
153	15	0	0	133
137	16	0	0	15
115	0	0	0	15
153	0	0	0	12
137	16	0	0	15
113	0	0	0	0
149	16	0	0	70
126	0	0	0	30
123	16	0	0	10
144	15	0	0	80
136	0	0	0	13
114	0	0	0	0
144	15	0	0	5
141	0	0	0	17
110	16	0	0	4
154	16	0	0	75
128	0	0	0	31
89	0	0	0	1
154	16	0	0	39
129	0	0	0	33
89	0	0	0	0
147	16	0	0	41
122	15	0	0	17
116	15	0	0	8
143	0	0	0	49
135	16	0	0	12
123	0	0	0	2
147	15	0	0	16
117	0	0	0	23
103	16	0	0	3
151	15	0	0	106
115	0	0	0	91
118	0	0	0	9
137	16	0	0	0
127	0	0	0	78
110	0	0	0	23
153	0	0	0	66
121	16	0	0	18
102	0	0	0	8
145	0	0	0	44
123	16	0	0	17
108	16	0	0	29
149	0	0	0	79
109	16	0	0	5
112	0	0	0	1
146	16	0	0	93
118	0	0	0	10
101	0	0	0	0
160	16	0	0	124
135	0	0	0	26
112	0	0	0	5
152	15	0	0	102
134	0	0	0	15
104	0	0	0	17
163	16	0	0	77
130	16	0	0	20
107	0	0	0	18
149	0	0	0	112
144	15	0	0	33
95	0	0	0	4
149	16	0	0	51
136	0	0	0	13
91	15	0	0	12
156	0	16	0	92
146	0	0	0	14
87	0	0	0	6
167	16	0	0	118
152	0	0	0	5
73	0	0	0	6
171	16	0	0	187
147	0	0	0	17
85	0	0	0	6
167	0	0	0	160
143	15	0	0	4
97	0	0	0	4
173	0	0	0	58
137	16	0	0	8
82	0	0	0	10
158	15	0	0	58
139	0	0	0	26
59	16	0	0	3
169	0	0	0	139
145	0	0	0	43
86	0	0	0	2
172	16	0	0	81
146	0	0	0	22
80	15	0	0	0
159	0	0	0	109
146	0	0	0	12
67	0	0	0	1
160	16	0	0	87
145	0	0	0	17
72	0	0	0	1
170	16	0	0	56
144	15	0	0	4
70	0	0	0	8
167	16	0	0	106
142	0	0	0	2
85	15	0	0	8
165	0	0	0	55
144	0	0	0	6
78	0	0	0	5
157	16	0	0	88
142	0	0	0	10
84	16	0	0	4
152	0	0	0	96
139	0	0	0	0
87	0	0	0	1
155	15	0	0	77
146	0	0	0	5
91	0	0	0	13
147	15	0	0	43
141	16	0	0	0
86	0	0	0	3
151	0	0	0	54
138	16	0	0	3
95	0	0	0	7
153	16	0	0	48
141	0	0	0	10
101	0	0	0	15
154	16	0	0	98
144	0	0	0	19
93	0	0	0	2
154	15	0	0	106
145	0	0	0	14
101	0	0	0	14
153	16	0	0	21
144	0	0	0	5
100	0	0	0	7
142	0	0	0	55
147	15	0	0	5
96	16	0	0	5
154	0	0	0	160
144	15	0	0	11
98	0	0	0	11
154	15	0	0	17
128	0	0	0	5
104	16	0	0	6
149	16	0	0	108
128	0	0	0	11
120	0	0	0	23
142	16	0	0	70
143	0	0	0	4
120	0	0	0	18
151	16	0	0	136
143	15	0	0	29
137	15	0	0	28
152	0	0	0	56
131	16	0	0	0
147	15	0	0	24
144	0	0	0	163
118	0	0	0	5
124	0	0	0	27
140	16	0	0	68
139	0	0	0	3
139	0	0	0	14
134	16	0	0	46
142	0	0	0	1
125	0	0	0	25
135	16	0	0	75
150	15	0	0	14
142	15	0	0	36
127	0	0	0	78
159	16	0	0	73
143	0	0	0	28
149	15	0	0	44
160	0	0	0	1
137	0	0	0	18
128	16	0	0	57
125	0	0	0	0
151	0	0	0	52
127	16	0	0	58
115	15	0	0	2
153	0	0	0	32
120	0	0	0	119
125	15	0	0	19
152	15	0	0	11
139	0	0	0	92
106	0	0	0	3
147	0	0	0	32
123	15	0	0	79
122	16	0	0	0
163	0	0	0	39
122	16	0	0	46
113	16	0	0	1
153	0	0	0	21
107	16	0	0	46
105	15	0	0	0
142	0	0	0	41
117	0	0	0	23
93	15	0	0	3
142	15	0	0	24
117	0	0	0	7
93	0	0	0	0
142	0	0	0	40
122	15	0	0	49
93	16	0	0	32
157	0	0	0	41
120	16	0	0	43
90	16	0	0	17
153	0	0	0	51
120	16	0	0	10
87	15	0	0	1
150	0	0	0	22
106	0	0	0	67
97	15	0	0	4
133	0	0	0	9
106	0	0	0	15
99	0	0	0	2
126	15	0	0	12
116	0	0	0	64
94	0	0	0	2
138	0	0	0	13
111	16	0	0	29
96	0	0	0	4
137	0	0	0	82
117	0	0	0	15
78	16	0	0	1
150	0	0	0	40
111	0	0	0	50
85	16	0	0	8
126	16	0	0	19
146	0	0	0	95
105	0	0	0	11
124	0	0	0	5
146	16	0	0	31
106	0	0	0	6
141	0	0	0	47
121	16	0	0	21
87	0	0	0	7
141	0	0	0	19
130	15	0	0	15
82	0	0	0	3
141	0	0	0	76
114	0	0	0	134
82	16	0	0	3
121	0	0	0	25
119	0	0	0	3
94	16	0	0	0
110	0	0	0	2
120	16	0	0	12
89	0	0	0	15
122	0	0	0	21
116	16	0	0	7
90	0	0	0	46
122	0	0	0	2
116	15	0	0	3
90	16	0	0	16
122	0	0	0	34
124	0	0	0	41
90	16	0	0	16
115	0	0	0	10
130	0	0	0	104
84	0	0	0	9
107	0	0	0	34
130	16	0	0	38
88	0	0	0	14
107	0	0	0	3
143	16	0	0	54
88	0	0	0	22
107	0	0	0	1
143	15	0	0	6
88	0	0	0	22
107	0	0	0	36
143	0	0	0	53
88	16	0	0	25
121	0	0	0	1
130	0	0	0	128
89	0	0	0	7
95	0	0	0	38
145	16	0	0	66
83	0	0	0	9
114	0	0	0	16
145	16	0	0	14
86	0	0	0	6
107	0	0	0	5
141	15	0	0	46
79	0	0	0	22
107	0	0	0	39
145	15	0	0	93
94	16	0	0	4
100	0	0	0	16
144	0	0	0	81
70	0	0	0	3
122	16	0	0	14
141	15	0	0	74
71	0	0	0	7
119	0	0	0	38
129	16	0	0	137
61	0	0	0	2
127	0	0	0	10
128	15	0	0	7
79	0	0	0	5
143	0	0	0	42
96	0	0	0	41
78	16	0	0	3
143	16	0	0	27
96	0	0	0	12
69	16	0	0	2
141	16	0	0	22
114	0	0	0	14
82	0	0	0	5
176	0	0	0	17
104	16	0	0	10
100	15	0	0	17
182	0	0	0	51
142	15	0	0	19
100	16	0	0	12
163	0	0	0	24
110	0	0	0	98
114	16	0	0	58
141	0	0	0	14
118	0	0	0	48
170	31	0	0	48
121	0	0	0	14
161	15	0	0	28
168	16	0	0	33
122	0	0	0	34
140	15	0	0	77
177	16	0	0	39
120	0	0	0	32
151	16	0	0	82
169	16	0	0	196
117	0	0	0	20
161	16	0	0	148
169	15	0	0	131
111	0	0	0	15
161	0	0	0	13
176	0	0	0	45
114	0	0	0	9
184	16	0	0	224
170	16	0	0	19
85	0	0	0	22
188	16	0	0	164
157	15	0	0	54
85	0	0	0	16
187	16	0	0	257
157	15	0	0	6
80	0	0	0	19
176	15	0	0	91
177	16	0	0	76
84	0	0	0	9
173	0	0	0	58
186	0	0	0	35
82	0	0	0	17
191	16	0	0	330
170	15	0	0	49
74	0	0	0	6
186	15	0	0	274
158	16	0	0	46
88	0	0	0	7
195	15	0	0	190
160	16	0	0	19
88	0	0	0	53
195	0	0	0	117
160	0	0	0	6
94	15	0	0	16
207	16	0	0	553
169	16	0	0	30
94	0	0	0	7
212	16	0	0	432
192	15	0	0	73
104	0	0	0	23
209	16	0	0	424
179	15	0	0	56
89	0	0	0	2
203	15	0	0	252
184	0	0	0	14
97	16	0	0	39
213	15	0	0	166
176	16	0	0	142
97	15	0	0	237
213	16	0	0	193
176	15	0	0	83
108	0	0	0	439
233	16	0	0	699
188	16	0	0	249
141	16	0	0	117
275	16	0	0	1114
227	16	0	0	723
181	0	0	0	22
309	16	0	0	1159
265	16	0	0	372
234	16	0	0	39
360	31	0	0	2052
312	32	0	0	834
298	16	0	0	561
453	16	0	0	4277
374	31	0	0	424
293	15	0	0	523
520	31	0	0	6005
465	31	0	0	2260
297	16	0	0	348
563	31	0	0	8264
508	31	0	0	3745
292	16	0	0	483
550	31	0	0	7651
497	31	0	0	3274
288	15	0	0	398
575	31	0	0	8136
541	15	16	0	3146
311	16	0	0	360
586	31	0	0	9032
524	31	0	0	4587
266	16	0	0	172
592	31	0	0	8041
541	31	0	0	5268
331	16	0	0	319
624	31	0	0	9593
559	31	0	0	4180
262	15	0	0	292
624	32	0	0	9099
606	31	0	0	6857
278	16	0	0	329
600	32	0	0	9092
630	31	0	0	6374
284	15	0	0	122
575	47	0	0	8796
577	31	0	0	4933
303	16	0	0	526
585	31	0	0	8586
561	31	0	0	5361
324	15	0	0	529
588	47	0	0	8820
580	31	0	0	4995
320	15	0	0	438
590	31	0	16	9201
543	31	0	0	5185
298	15	0	0	596
576	31	0	0	8252
576	31	0	0	6935
284	16	0	0	350
553	31	0	0	8043
581	32	0	0	6651
280	16	0	0	331
545	31	0	0	6328
566	32	0	0	5505
265	16	0	0	130
578	31	0	0	7005
544	31	0	0	5367
268	16	0	0	378
523	31	0	0	7733
561	16	0	0	3599
274	15	0	0	292
536	15	0	0	7241
492	16	0	15	1041
327	15	0	0	267
498	16	0	0	4664
412	31	0	0	923
219	16	0	0	157
418	31	0	0	2869
397	16	0	0	1122
