# Supplementary material for: A 3D-Video-Based Computerized Analysis of Social and Sexual Interactions in Rats
Source: PLoS One. 2013 Oct 30;8(10):e78460. doi: 10.1371/journal.pone.0078460 (PMC3813688; doi:10.1371/journal.pone.0078460)
Supplement: File S1 — The file includes Software S1 (for recording partial 3D hulls), S2 (for converting partial 3D hulls to a 3D hull stream), S3 (for tracking body parts in a 3D hull stream) and S4 (for behavioral recognition based on traces of body parts), manuals for the software and sample data. (ZIP) [file pone.0078460.s008.zip › Software S2 - Converter/source files/Converter/ReadMe.txt]

================================================================================
MICROSOFT FOUNDATION CLASS Cu: Converter vWFNgÌTv
===============================================================================

AvP[V EBU[hªì¬µ½ Converter ÉÍ Microsoft 
Foundation Class Ìî{IÈg¢ûª¦³êÄ¢Ü·BAvP[Vì¬ÌÐÈ^
ÆµÄ¨g¢­¾³¢B

±Ìt@CÉÍ Converter AvP[Vð\¬µÄ¢éet@C
ÌTvà¾ªÜÜêÜ·B

Converter.vcxproj
   ±êÍAvP[V EBU[hÅ¶¬³ê½ VC++ vWFNgÌC v
   WFNg t@CÅ·Bt@Cª¶¬³ê½ Visual C++ Ìo[Wîñª
   ÜÜêÄ¢Ü·BÜ½AAvP[V EBU[hÅIðµ½vbgtH[
   A\¬¨æÑvWFNg@\ÉÖ·éîñàÜÜêÄ¢Ü·B

Converter.vcxproj.filters
   ±êÍAAvP[V EBU[hÅ¶¬³ê½ VC++ vWFNgÌ
   tB^[ t@CÅ·B
   ±Ìt@CÉÍAvWFNgàÌt@CÆtB^[ÆÌÔÌÖAt¯ÉÖ·é
   îñªÜÜêÄ¢Ü·B ±ÌÖAt¯ÍAÁèÌm[hÅ¯lÌg£qðÂt@CÌ
   O[v»ð¦·½ßÉ IDE Ågp³êÜ· (½Æ¦ÎA".cpp" t@CÍ "\[X 
   t@C" tB^[ÉÖAt¯çêÄ¢Ü·)B

Converter.h
   ±êÍAvP[VÌC wb_[ t@CÅ·B±Ìt@CÉÍA
   Resource.h ðÜÞA»Ì¼ÌvWFNgÅLÌwb_[ªÜÜêÄ¢ÄA
   CConverterApp AvP[V NXðé¾µÜ·B

Converter.cpp
   ±êÍAAvP[V NX CConverterApp ðÜÞC AvP[
   V \[X t@CÅ·B

Converter.rc
   ±êÍAvOªgp·é Microsoft Windows Ì\[XÌêt@CÅ
   ·B±Ìt@CÉÍ RES TufBNgÉÛ¶³êÄ¢éACRArbg}
   bvAJ[\ªÜÜêÄ¢Ü·B±Ìt@CÍAMicrosoft Visual C++ Å¼Ú
   ÒW·é±ÆªÅ«Ü·BvWFNg \[XÍ 1041 É èÜ·B

res\Converter.ico
   ±êÍAAvP[VÌACRÆµÄgp³êéACRt@CÅ·B±Ì
   ACRÍC \[X t@C Converter.rc ÉÜÜêÄ¢Ü
   ·B

res\Converter.rc2
   ±Ìt@CÍ Microsoft Visual C++ ðgpµÈ¢ÅÒW³ê½\[XðÜñÅ
   ¢Ü·B\[X GfB^ÅÒWÅ«È¢\[XÍ·×Ä±Ìt@CÉüêÄ
   ­¾³¢B


/////////////////////////////////////////////////////////////////////////////

AvP[V EBU[hÍ 1 ÂÌ_CAO NXðì¬µÜ·:

ConverterDlg.h, ConverterDlg.cpp - _CAO
   ±êçÌt@CÍ CConverterDlg NXðÜÝÜ·B±ÌNXÍAv
   P[VÌC _CAOÌ®ìðè`µÜ·B_CAO ev[gÍ
   Microsoft Visual C++ ÅÒWÂ\È Converter.rc ÉÜÜêÜ·B


/////////////////////////////////////////////////////////////////////////////

»Ì¼Ì@\:

ActiveX Rg[
   AvP[VÍ ActiveX Rg[ÌgpÉÖ·éT|[gðÜÝÜ·B

/////////////////////////////////////////////////////////////////////////////

»Ì¼ÌWt@C:

StdAfx.h, StdAfx.cpp
   ±êçÌt@CÍAùÉRpC³ê½wb_[ t@C (PCH) 
   Converter.pch âùÉRpC³ê½^Ìt@C StdAfx.obj ð
   rh·é½ßÉgp³êÜ·B

Resource.h
   ±êÍVK\[X ID ðè`·éWwb_[ t@CÅ·BMicrosoft 
   Visual C++ Í±Ìt@CÌÇÝæèÆXVðs¢Ü·B

Converter.manifest
   AvP[V }jtFXg t@CÍ Windows XP ÅASide-by-Side AZ
   uÌÁèÌo[WÉÖ·éAvP[VÌË¶ÖWðà¾·é½ßÉgp
   ³êÜ·B[_[Í±ÌîñðgpµÄAAZu LbV©çKØÈAZ
   uðAÜ½ÍAvP[V©çvCx[g AZuðÇÝÝÜ·B
   AvP[V }jtFXgÍÄÐzpÉAÀsÂ\AvP[VÆ¯¶t
   H_ÉCXg[³êéO .manifest t@CÆµÄÜÜêÄ¢é©AÜ½
   Í\[XÌtH[àÌÀsÂ\t@CÉÜÜêÄ¢Ü·B
/////////////////////////////////////////////////////////////////////////////

»Ì¼ÌÓ:

AvP[V EBU[hÍ "TODO:" ÅnÜéRgðgpµÄAÇÁµ½èJ
X^}CY·éKvª é\[X R[hÌªð¦µÜ·B

AvP[Vª¤L DLL àÅ MFC ðgp·éêÍAMFC DLL ðÄÐz·éKv
ª èÜ·BÜ½AAvP[VªIy[eBO VXeÌP[ÈOÌ¾
êðgpµÄ¢éêàAÎ·é[JCY³ê½\[X MFC100XXX.DLL ðÄÐ
z·éKvª èÜ·B±êçÌgsbNÌÚ×ÉÂ¢ÄÍAMSDN hLgÌ 
Visual C++ AvP[VÌÄÐzÉÖ·éZNVðQÆµÄ­¾³¢B

/////////////////////////////////////////////////////////////////////////////
