# Supplementary material for: A 3D-Video-Based Computerized Analysis of Social and Sexual Interactions in Rats
Source: PLoS One. 2013 Oct 30;8(10):e78460. doi: 10.1371/journal.pone.0078460 (PMC3813688; doi:10.1371/journal.pone.0078460)
Supplement: File S1 — The file includes Software S1 (for recording partial 3D hulls), S2 (for converting partial 3D hulls to a 3D hull stream), S3 (for tracking body parts in a 3D hull stream) and S4 (for behavioral recognition based on traces of body parts), manuals for the software and sample data. (ZIP) [file pone.0078460.s008.zip › Software S3 - 3DTracker/source files/3DTracker/3DTracker.cpp]

#include "stdafx.h"
#include "3DTracker.h"
#include "3DTrackerDlg.h"

#ifdef _DEBUG
#define new DEBUG_NEW
#endif


// CMy3DTrackerApp

BEGIN_MESSAGE_MAP(CMy3DTrackerApp, CWinApp)
	ON_COMMAND(ID_HELP, &CWinApp::OnHelp)
END_MESSAGE_MAP()


CMy3DTrackerApp::CMy3DTrackerApp()
{
	m_dwRestartManagerSupportFlags = AFX_RESTART_MANAGER_SUPPORT_RESTART;
}


CMy3DTrackerApp theApp;


BOOL CMy3DTrackerApp::InitInstance()
{
	INITCOMMONCONTROLSEX InitCtrls;
	InitCtrls.dwSize = sizeof(InitCtrls);
	InitCtrls.dwICC = ICC_WIN95_CLASSES;
	InitCommonControlsEx(&InitCtrls);

	CWinApp::InitInstance();


	AfxEnableControlContainer();

	CShellManager *pShellManager = new CShellManager;

	SetRegistryKey(_T("local application"));

	CMy3DTrackerDlg dlg;
	m_pMainWnd = &dlg;
	INT_PTR nResponse = dlg.DoModal();
	if (nResponse == IDOK)
	{
	}
	else if (nResponse == IDCANCEL)
	{
	}

	if (pShellManager != NULL)
	{
		delete pShellManager;
	}

	return FALSE;
}
