# Supplementary material for: A 3D-Video-Based Computerized Analysis of Social and Sexual Interactions in Rats
Source: PLoS One. 2013 Oct 30;8(10):e78460. doi: 10.1371/journal.pone.0078460 (PMC3813688; doi:10.1371/journal.pone.0078460)
Supplement: File S1 — The file includes Software S1 (for recording partial 3D hulls), S2 (for converting partial 3D hulls to a 3D hull stream), S3 (for tracking body parts in a 3D hull stream) and S4 (for behavioral recognition based on traces of body parts), manuals for the software and sample data. (ZIP) [file pone.0078460.s008.zip › Software S3 - 3DTracker/source files/3DTracker/3DTrackerDlg.cpp]

// 3DTrackerDlg.cpp 
//

#include "stdafx.h"
#include "3DTracker.h"
#include "3DTrackerDlg.h"
#include "afxdialogex.h"

#include "EachRSetDlg.h"
#include "ModelSetDlg.h"
#include "NRatDlg.h"

#ifdef _DEBUG
#define new DEBUG_NEW
#endif


class CAboutDlg : public CDialogEx
{
public:
	CAboutDlg();

	enum { IDD = IDD_ABOUTBOX };

	protected:
	virtual void DoDataExchange(CDataExchange* pDX);    // DDX/DDV support

protected:
	DECLARE_MESSAGE_MAP()
public:
};

CAboutDlg::CAboutDlg() : CDialogEx(CAboutDlg::IDD)
{
}

void CAboutDlg::DoDataExchange(CDataExchange* pDX)
{
	CDialogEx::DoDataExchange(pDX);
}

BEGIN_MESSAGE_MAP(CAboutDlg, CDialogEx)

END_MESSAGE_MAP()


CMy3DTrackerDlg::CMy3DTrackerDlg(CWnd* pParent /*=NULL*/)
	: CDialogEx(CMy3DTrackerDlg::IDD, pParent)
{
	m_hIcon = AfxGetApp()->LoadIcon(IDR_MAINFRAME);
	m_inDir = _T("No folder selected.");
	m_ph_DT = 0.01;
	m_ph_FA = 0.4;
	m_ph_FBL = 0.005;
	m_ph_FC = 0.2;
	m_ph_FloorH = -40.0;
	m_ph_VT = 1.0;
	m_showmodels = true;
	m_resdisp = _T("");

	m_tgtp_hd = false;
	m_tgtp_t = true;
	m_tgtp_hp = true;
	m_analysis = false;
	m_saveimg = false;
}

void CMy3DTrackerDlg::DoDataExchange(CDataExchange* pDX)
{
	CDialogEx::DoDataExchange(pDX);
	DDX_Text(pDX, IDC_ED_DIR, m_inDir);
	DDX_Control(pDX, IDC_SLIDER1, m_slider);
	DDX_Text(pDX, IDC_ED_DT, m_ph_DT);
	DDX_Text(pDX, IDC_ED_FA, m_ph_FA);
	DDX_Text(pDX, IDC_ED_FBL, m_ph_FBL);
	DDX_Text(pDX, IDC_ED_FC, m_ph_FC);
	DDX_Text(pDX, IDC_ED_FH, m_ph_FloorH);
	DDX_Text(pDX, IDC_ED_VT, m_ph_VT);
	DDX_Control(pDX, IDC_CMB_RATID, m_cmb_ratid);
	DDX_Text(pDX, IDC_TXT_RESDISP, m_resdisp);
	DDX_Check(pDX, IDC_CHK_SHOWMODELS, m_showmodels);
	DDX_Radio(pDX, IDC_RAD_TGTPARTS_HD, m_tgtp_hd);
	DDX_Radio(pDX, IDC_RAD_TGTPARTS_HP, m_tgtp_hp);
	DDX_Radio(pDX, IDC_RAD_TGTPARTS_T, m_tgtp_t);
	DDX_Check(pDX, IDC_CHK_ANALYSIS, m_analysis);
	DDX_Check(pDX, IDC_CHK_SAVEIMG, m_saveimg);
	DDX_Control(pDX, IDC_CLR_SELRAT, m_clrSelRat);
}

BEGIN_MESSAGE_MAP(CMy3DTrackerDlg, CDialogEx)
	ON_WM_SYSCOMMAND()
	ON_WM_PAINT()
	ON_WM_QUERYDRAGICON()
	ON_BN_CLICKED(IDC_BTN_OPEN_DIR, &CMy3DTrackerDlg::OnBnClickedBtnOpenDir)
	ON_WM_CLOSE()
	ON_WM_HSCROLL()
	ON_BN_CLICKED(IDC_CHK_SHOWMODELS, &CMy3DTrackerDlg::OnClickedChkShowmodels)
	ON_BN_CLICKED(IDC_BTN_SET_RAT_POS, &CMy3DTrackerDlg::OnBnClickedBtnSetRatPos)
	ON_BN_CLICKED(IDC_RAD_TGTPARTS_HD, &CMy3DTrackerDlg::OnClickedRadTgtpartsHd)
	ON_BN_CLICKED(IDC_RAD_TGTPARTS_HP, &CMy3DTrackerDlg::OnClickedRadTgtpartsHp)
	ON_BN_CLICKED(IDC_RAD_TGTPARTS_T, &CMy3DTrackerDlg::OnClickedRadTgtpartsT)
	ON_CBN_SELCHANGE(IDC_CMB_RATID, &CMy3DTrackerDlg::OnSelchangeCmbRatid)
	ON_BN_CLICKED(IDC_CHK_ANALYSIS, &CMy3DTrackerDlg::OnClickedChkAnalysis)
	ON_BN_CLICKED(IDC_BTN_PLAY, &CMy3DTrackerDlg::OnBnClickedBtnPlay)
	ON_BN_CLICKED(IDC_BTN_PAUSE, &CMy3DTrackerDlg::OnBnClickedBtnPause)
	ON_BN_CLICKED(IDC_BTN_NEXT, &CMy3DTrackerDlg::OnBnClickedBtnNext)
	ON_BN_CLICKED(IDC_BTN_PREV, &CMy3DTrackerDlg::OnBnClickedBtnPrev)
	ON_WM_TIMER()
	ON_BN_CLICKED(IDC_CHK_SAVEIMG, &CMy3DTrackerDlg::OnBnClickedChkSaveimg)
	ON_BN_CLICKED(IDC_BTN_SAVE, &CMy3DTrackerDlg::OnClickedBtnSave)
//	ON_WM_CTLCOLOR()
ON_BN_CLICKED(IDC_CLR_SELRAT, &CMy3DTrackerDlg::OnClickedClrSelrat)
END_MESSAGE_MAP()


// CMy3DTrackerDlg bZ[W nh[

BOOL CMy3DTrackerDlg::OnInitDialog()
{
	CDialogEx::OnInitDialog();

	ASSERT((IDM_ABOUTBOX & 0xFFF0) == IDM_ABOUTBOX);
	ASSERT(IDM_ABOUTBOX < 0xF000);

	CMenu* pSysMenu = GetSystemMenu(FALSE);
	if (pSysMenu != NULL)
	{
		BOOL bNameValid;
		CString strAboutMenu;
		bNameValid = strAboutMenu.LoadString(IDS_ABOUTBOX);
		ASSERT(bNameValid);
		if (!strAboutMenu.IsEmpty())
		{
			pSysMenu->AppendMenu(MF_SEPARATOR);
			pSysMenu->AppendMenu(MF_STRING, IDM_ABOUTBOX, strAboutMenu);
		}
	}

	SetIcon(m_hIcon, TRUE);			
	SetIcon(m_hIcon, FALSE);		


	CMFCVisualManager::SetDefaultManager(RUNTIME_CLASS(CMFCVisualManagerWindows));
	CRect rect;
	this->GetWindowRect(&rect);
	this->SetWindowPos(&wndTop, 870, 50, rect.Width(), rect.Height(), SWP_SHOWWINDOW);

	m_cmb_ratid.SetCurSel(0);
	m_slider.SetRange(0,0);

	SetTimer(1, 500, NULL);

	return TRUE;  
}

void CMy3DTrackerDlg::OnSysCommand(UINT nID, LPARAM lParam)
{
	if ((nID & 0xFFF0) == IDM_ABOUTBOX)
	{
		CAboutDlg dlgAbout;
		dlgAbout.DoModal();
	}
	else
	{
		CDialogEx::OnSysCommand(nID, lParam);
	}
}

void CMy3DTrackerDlg::OnPaint()
{
	if (IsIconic())
	{
		CPaintDC dc(this);

		SendMessage(WM_ICONERASEBKGND, reinterpret_cast<WPARAM>(dc.GetSafeHdc()), 0);

		int cxIcon = GetSystemMetrics(SM_CXICON);
		int cyIcon = GetSystemMetrics(SM_CYICON);
		CRect rect;
		GetClientRect(&rect);
		int x = (rect.Width() - cxIcon + 1) / 2;
		int y = (rect.Height() - cyIcon + 1) / 2;

		dc.DrawIcon(x, y, m_hIcon);
	}
	else
	{
		CDialogEx::OnPaint();
	}
}

HCURSOR CMy3DTrackerDlg::OnQueryDragIcon()
{
	return static_cast<HCURSOR>(m_hIcon);
}

void CMy3DTrackerDlg::OnBnClickedBtnOpenDir()
{
	int i;
	char dirname[1024];
	BOOL		bRes;
	wchar_t		chPutFolder[MAX_PATH];
	LPITEMIDLIST	pidlRetFolder;
	BROWSEINFO	stBInfo;
	CString		cRetStr;

	stBInfo.pidlRoot = NULL;
	stBInfo.hwndOwner = this->m_hWnd;
	stBInfo.pszDisplayName = chPutFolder;
	stBInfo.lpszTitle = _T("SELECT DIR");
	stBInfo.ulFlags = BIF_RETURNONLYFSDIRS;	
	stBInfo.lpfn = NULL;	
	stBInfo.lParam = 0L;	

	pidlRetFolder = ::SHBrowseForFolder( &stBInfo );

	if( pidlRetFolder != NULL )
	{
		bRes = ::SHGetPathFromIDList( pidlRetFolder, chPutFolder );
		if( bRes != FALSE )
		{
			m_tracker.stop();		// stop tracking process if it is running

			// open data file
			cRetStr = chPutFolder;
			m_inDir = cRetStr;
			WideCharToMultiByte(CP_ACP, 0, cRetStr, -1, dirname, 1024, NULL, NULL);
			m_tracker.closeData();
			m_tracker.openData(dirname);

			// update user interface according to data
			m_resdisp.Format(_T("Resolution (points/m): %8.1f"), m_tracker.m_resolution);
			m_slider.SetRange(0, m_tracker.m_frameindex.size()-1);
			m_slider.SetPos(0);
			m_slider.ClearSel(1);

			updateTimeDisp();
			UpdateData(FALSE);
			
			// Initial settings
			CNRatDlg dlg1;
			CEachRSetDlg dlg2;
			
			m_genModel.DoModal(); // setting details of the model
			dlg1.DoModal(); // setting number of rats
			
			// setting for each rat
			m_tracker.m_rats.clear();
			for (i=0; i<dlg1.m_nrat; i++)
			{
				dlg2.m_ratid = i+1;
				dlg2.DoModal();

				RAT rat;
				
				// convert unit from cm or degree to m or rad
				rat.T_N_Len = m_genModel.m_NTlength*0.01 * dlg2.m_ratsize/100.0;
				rat.T_HP_Len = m_genModel.m_THlength*0.01 * dlg2.m_ratsize/100.0;

				rat.HD_Rbody = m_genModel.m_RBDY_HD*0.01 * dlg2.m_ratsize/100.0;	
				rat.N_Rbody = m_genModel.m_RBDY_N*0.01 * dlg2.m_ratsize/100.0;
				rat.T_Rbody = m_genModel.m_RBDY_T*0.01 * dlg2.m_ratsize/100.0;
				rat.HP_Rbody = m_genModel.m_RBDY_HP*0.01 * dlg2.m_ratsize/100.0;

				rat.HD_Ratt = m_genModel.m_RA_HD*0.01 * dlg2.m_ratsize/100.0;
				rat.N_Ratt1 = m_genModel.m_RA_N1*0.01 * dlg2.m_ratsize/100.0;
				rat.N_Ratt2 = m_genModel.m_RA_N2*0.01 * dlg2.m_ratsize/100.0;
				rat.T_Ratt = m_genModel.m_RA_T*0.01 * dlg2.m_ratsize/100.0;
				rat.HP_Ratt = m_genModel.m_RA_HP*0.01 * dlg2.m_ratsize/100.0;

				rat.HD_Rrep = m_genModel.m_RC_HD*0.01 * dlg2.m_ratsize/100.0;
				rat.N_Rrep = m_genModel.m_RC_N*0.01 * dlg2.m_ratsize/100.0;
				rat.T_Rrep = m_genModel.m_RC_T*0.01 * dlg2.m_ratsize/100.0;
				rat.HP_Rrep = m_genModel.m_RC_HP*0.01 * dlg2.m_ratsize/100.0;

				rat.HP_T_AngA = m_genModel.m_THJ_A / 180.0 * M_PI;
				rat.HP_T_AngP = m_genModel.m_THJ_P / 180.0 * M_PI;

				rat.T_N_AngL = m_genModel.m_NTPjointL / 180.0 * M_PI;
				rat.T_N_AngR = m_genModel.m_NTPjointR / 180.0 * M_PI;
				rat.T_N_AngD = m_genModel.m_NTPjointD / 180.0 * M_PI;
				rat.T_N_AngV = m_genModel.m_NTPjointV / 180.0 * M_PI;

				rat.N_HD_AngL = m_genModel.m_HNjointL / 180.0 * M_PI;
				rat.N_HD_AngR = m_genModel.m_HNjointR / 180.0 * M_PI;
				rat.N_HD_AngD = m_genModel.m_HNjointD / 180.0 * M_PI;
				rat.N_HD_AngV = m_genModel.m_HNjointV / 180.0 * M_PI;

				COLORREF clr = dlg2.m_ratclr.GetColor();
				rat.clr_r = (float)GetRValue(clr) / 255.0;
				rat.clr_g = (float)GetGValue(clr) / 255.0;
				rat.clr_b = (float)GetBValue(clr) / 255.0;
				
				rat.sex = dlg2.m_ratsex;

				m_tracker.m_rats.push_back(rat);
			}

			// update user interface according to initial settings
			m_cmb_ratid.ResetContent();
			for (i=0; i<dlg1.m_nrat; i++)
			{
				CString str;
				str.Format(_T("%d"), i+1);
				m_cmb_ratid.AddString(str);
			}
			m_cmb_ratid.SetCurSel(0);
			updateTarget();
			updatePhParams();

			// start main process
			m_tracker.start();
		}
	}

}

void CMy3DTrackerDlg::OnClose()
{
	
	KillTimer(1);

	m_tracker.stop();

	CDialogEx::OnClose();
}


void CMy3DTrackerDlg::OnHScroll(UINT nSBCode, UINT nPos, CScrollBar* pScrollBar)
{
	m_tracker.m_crntframe = m_slider.GetPos();	// set current frame as the frame specified by slider control
	updateTimeDisp();

	CDialogEx::OnHScroll(nSBCode, nPos, pScrollBar);
}

void CMy3DTrackerDlg::updateTimeDisp()
{
	if (m_tracker.m_trkthr != NULL && !m_tracker.m_exit)
	{
		double max_t = m_tracker.m_frameindex[m_tracker.m_frameindex.size()-1].time;
		long crnt_t = m_tracker.m_frameindex[m_tracker.m_crntframe].time;

		CWnd* tdisp = (CWnd*) this->GetDlgItem(IDC_TXT_TIMEDISP);

		CString str;
		str.Format(_T("%02d:%02d/%02d:%02d"), (int)(crnt_t/60.0), (int)((int)crnt_t%60), (int)(max_t/60.0), (int)((int)max_t%60));
		tdisp->SetWindowTextW(str);
	}

}

void CMy3DTrackerDlg::updatePhParams()
{
	UpdateData(TRUE);

	float pt_in_1cm = m_tracker.m_resolution/100.0;
	float pt_in_1cm3 = pt_in_1cm * pt_in_1cm * pt_in_1cm;

	m_tracker.m_ph_DT = m_ph_DT;
	m_tracker.m_ph_FA = m_ph_FA / pt_in_1cm3;	// force per point
	m_tracker.m_ph_FC = m_ph_FC / pt_in_1cm3;	// force per point
	m_tracker.m_ph_FBL = m_ph_FBL;	
	m_tracker.m_ph_FloorH = m_ph_FloorH*0.01;
	m_tracker.m_ph_VT = m_ph_VT*0.01;

}

BOOL CMy3DTrackerDlg::PreTranslateMessage(MSG* pMsg)
{
	if( WM_KEYDOWN == pMsg->message )
	{
		switch( pMsg->wParam )
		{
			case VK_RETURN:					// update parameters when Enter key is pressed
				UpdateData(TRUE);
				updatePhParams();
				return FALSE;
			case VK_ESCAPE:					// prevent exiting when ESC key is pressed
				return FALSE;
			default:
				break;
		}
	}

	return CDialogEx::PreTranslateMessage(pMsg);
}

void CMy3DTrackerDlg::OnClickedChkShowmodels()
{
	UpdateData(TRUE);

	m_tracker.m_showrat = m_showmodels;

}

void CMy3DTrackerDlg::OnBnClickedBtnSetRatPos()
{
	if (m_tracker.m_pickMode == 2)		// when user have been specified the arrow indicating position and direction of rat
	{
		UpdateData(TRUE);
		m_tracker.m_setpos = m_cmb_ratid.GetCurSel();
	}
}

void CMy3DTrackerDlg::OnClickedRadTgtpartsHd()
{
	m_tgtp_hd = false;
	m_tgtp_t = true;
	m_tgtp_hp = true;
	UpdateData(FALSE);
	
	updateTarget();
}

void CMy3DTrackerDlg::OnClickedRadTgtpartsHp()
{
	m_tgtp_hd = true;
	m_tgtp_t = true;
	m_tgtp_hp = false;
	UpdateData(FALSE);
	
	updateTarget();
}

void CMy3DTrackerDlg::OnClickedRadTgtpartsT()
{
	m_tgtp_hd = true;
	m_tgtp_t = false;
	m_tgtp_hp = true;
	UpdateData(FALSE);

	updateTarget();
}

void CMy3DTrackerDlg::updateTarget(void)
{
	UpdateData(FALSE);

	m_tracker.m_tgtrat = m_cmb_ratid.GetCurSel();
	if (!m_tgtp_hd) m_tracker.m_tgtpart = 0;
	if (!m_tgtp_t) m_tracker.m_tgtpart = 1;
	if (!m_tgtp_hp) m_tracker.m_tgtpart = 2;

	if (m_tracker.m_rats.size() > 0)
	{
		int R = (int)(m_tracker.m_rats[m_cmb_ratid.GetCurSel()].clr_r*255.0);
		int G = (int)(m_tracker.m_rats[m_cmb_ratid.GetCurSel()].clr_g*255.0);
		int B = (int)(m_tracker.m_rats[m_cmb_ratid.GetCurSel()].clr_b*255.0);

		m_clrSelRat.SetColor(RGB(R,G,B));
	}
}

void CMy3DTrackerDlg::OnSelchangeCmbRatid()
{
	updateTarget();
}

void CMy3DTrackerDlg::OnClickedChkAnalysis()
{
	UpdateData(TRUE);

	m_tracker.m_analysis = m_analysis;
}

void CMy3DTrackerDlg::OnBnClickedBtnPlay()
{
	m_tracker.m_play = true;
}

void CMy3DTrackerDlg::OnBnClickedBtnPause()
{
	m_tracker.m_play = false;
}

void CMy3DTrackerDlg::OnBnClickedBtnNext()
{
	if (m_tracker.m_crntframe < m_tracker.m_frameindex.size()-1) m_tracker.m_crntframe++;
	updateTimeDisp();
}

void CMy3DTrackerDlg::OnBnClickedBtnPrev()
{
	if (m_tracker.m_crntframe > 0) m_tracker.m_crntframe--;
	updateTimeDisp();
}

void CMy3DTrackerDlg::OnTimer(UINT_PTR nIDEvent)
{
	if (m_tracker.m_play) 
	{
		// change slider position to current frame
		m_slider.SetPos(m_tracker.m_crntframe);
		m_slider.SetSelection(0, m_tracker.m_anafinish);
		m_slider.Invalidate();
		// change time display to timestamp of current frame
		updateTimeDisp();
	}

	CDialogEx::OnTimer(nIDEvent);
}

void CMy3DTrackerDlg::OnBnClickedChkSaveimg()
{
	UpdateData(TRUE);

	m_tracker.m_saveimg = m_saveimg;
}

void CMy3DTrackerDlg::OnClickedBtnSave()
{
	m_tracker.saveAnalysisResult();
}

void CMy3DTrackerDlg::OnClickedClrSelrat()
{
	updateTarget();
}
