# Supplementary material for: A 3D-Video-Based Computerized Analysis of Social and Sexual Interactions in Rats
Source: PLoS One. 2013 Oct 30;8(10):e78460. doi: 10.1371/journal.pone.0078460 (PMC3813688; doi:10.1371/journal.pone.0078460)
Supplement: File S1 — The file includes Software S1 (for recording partial 3D hulls), S2 (for converting partial 3D hulls to a 3D hull stream), S3 (for tracking body parts in a 3D hull stream) and S4 (for behavioral recognition based on traces of body parts), manuals for the software and sample data. (ZIP) [file pone.0078460.s008.zip › Software S3 - 3DTracker/source files/3DTracker/3DTrackerDlg.h]

// 3DTrackerDlg.h 
//

#pragma once
#include "tracker.h"
#include "ModelSetDlg.h"

// CMy3DTrackerDlg : dialog that provide user interface for tracking process
class CMy3DTrackerDlg : public CDialogEx
{

public:
	CMy3DTrackerDlg(CWnd* pParent = NULL);

// _CAO f[^
	enum { IDD = IDD_MY3DTRACKER_DIALOG };

	protected:
	virtual void DoDataExchange(CDataExchange* pDX);


// À
protected:
	HICON m_hIcon;

	virtual BOOL OnInitDialog();							// function called when this dialog is opened
	afx_msg void OnSysCommand(UINT nID, LPARAM lParam);		// automatically generated by Visual C++, and did not changed
	afx_msg void OnPaint();									// automatically generated by Visual C++, and did not changed
	afx_msg HCURSOR OnQueryDragIcon();						// automatically generated by Visual C++, and did not changed
	DECLARE_MESSAGE_MAP()	

public:

	CTracker m_tracker;			// class provide main tracking processes and preview

	CModelSetDlg m_genModel;	// dialog to input model parameters

	CString m_inDir;			// data directory
	CSliderCtrl m_slider;		// slider control on top of this dialog
	CString m_resdisp;			// resolution
	BOOL m_analysis;			// whether execute fitting algorithm or not
	BOOL m_saveimg;				// whether save screenshot of current frame or not

	CComboBox m_cmb_ratid;		// combo-box to select rat for manual intervention
	BOOL m_showmodels;			// show models or not
	BOOL m_tgtp_hd;				// manual modification target is head
	BOOL m_tgtp_hp;				// manual modification target is hip
	BOOL m_tgtp_t;				// manual modification target is trunk
	CMFCColorButton m_clrSelRat;	// to display color of selected model

	double m_ph_DT;				// delta T for physics simulation
	double m_ph_FA;				// constant for f_a
	double m_ph_FC;				// constant for f_h
	double m_ph_FBL;			// feedback force for constraint III
	double m_ph_FloorH;			// floor height
	double m_ph_VT;				// threshold of velocity to judge steady-state

	afx_msg void OnBnClickedBtnOpenDir();	// function called when "Open" button is clicked
	afx_msg void OnBnClickedBtnPlay();		// function called when play button is clicked
	afx_msg void OnBnClickedBtnPause();		// function called when pause button is clicked
	afx_msg void OnBnClickedBtnNext();		// function called when next frame button is clicked
	afx_msg void OnBnClickedBtnPrev();		// function called when prev frame button is clicked
	afx_msg void OnClickedChkAnalysis();	// function called when "Analysis" check-box is clicked
	afx_msg void OnBnClickedChkSaveimg();	// function called when "Save image" check-box is clicked
	afx_msg void OnClickedBtnSave();		// function called when "Save" button is clicked
	afx_msg void OnHScroll(UINT nSBCode, UINT nPos, CScrollBar* pScrollBar);	// function called when slider control is moved
	afx_msg void OnSelchangeCmbRatid();		// function called when selected rat id for manual modification is changed 
	afx_msg void OnBnClickedBtnSetRatPos(); // function called when "Set Position" button is clicked
	afx_msg void OnClickedChkShowmodels();	// function called when "Show models" check-box is clicked
	afx_msg void OnClickedRadTgtpartsHd();	// function called when "Head" radio-button is clicked
	afx_msg void OnClickedRadTgtpartsHp();	// function called when "Hip" radio-button is clicked
	afx_msg void OnClickedRadTgtpartsT();	// function called when "Trunk" radio-button is clicked
	afx_msg void OnClickedClrSelrat();		// function called when selected rat color is tried to modified

	afx_msg void OnClose();					// function called when dialog close

	void updateTimeDisp();					// update time display
	void updatePhParams();					// update physics paramters according to inputs
	void updateTarget(void);				// update manual intervention target

	virtual BOOL PreTranslateMessage(MSG* pMsg); // response to keyboard input
	afx_msg void OnTimer(UINT_PTR nIDEvent);	 // function called constantly
};
