# Supplementary material for: A 3D-Video-Based Computerized Analysis of Social and Sexual Interactions in Rats
Source: PLoS One. 2013 Oct 30;8(10):e78460. doi: 10.1371/journal.pone.0078460 (PMC3813688; doi:10.1371/journal.pone.0078460)
Supplement: File S1 — The file includes Software S1 (for recording partial 3D hulls), S2 (for converting partial 3D hulls to a 3D hull stream), S3 (for tracking body parts in a 3D hull stream) and S4 (for behavioral recognition based on traces of body parts), manuals for the software and sample data. (ZIP) [file pone.0078460.s008.zip › Software S3 - 3DTracker/source files/3DTracker/EachRSetDlg.cpp]

// EachRSetDlg.cpp : Àt@C
//

#include "stdafx.h"
#include "3DTracker.h"
#include "EachRSetDlg.h"
#include "afxdialogex.h"


// CEachRSetDlg _CAO

IMPLEMENT_DYNAMIC(CEachRSetDlg, CDialogEx)

CEachRSetDlg::CEachRSetDlg(CWnd* pParent /*=NULL*/)
	: CDialogEx(CEachRSetDlg::IDD, pParent)
{

	m_ratid = 1;
	m_ratsex = 0;
	m_ratsize = 100.0;
	m_ratclr.SetColor(RGB(255,0,0));
}

CEachRSetDlg::~CEachRSetDlg()
{
}

void CEachRSetDlg::DoDataExchange(CDataExchange* pDX)
{
	CDialogEx::DoDataExchange(pDX);
	DDX_Text(pDX, IDC_ED_RATID, m_ratid);
	DDX_CBIndex(pDX, IDC_CMB_RATSEX, m_ratsex);
	DDX_Control(pDX, IDC_CLR_RAT_CLR, m_ratclr);
	DDX_Text(pDX, IDC_ED_RATSIZE, m_ratsize);
	DDV_MinMaxDouble(pDX, m_ratsize, 10, 500);
}


BEGIN_MESSAGE_MAP(CEachRSetDlg, CDialogEx)
END_MESSAGE_MAP()


// CEachRSetDlg bZ[W nh[
