# Supplementary material for: A 3D-Video-Based Computerized Analysis of Social and Sexual Interactions in Rats
Source: PLoS One. 2013 Oct 30;8(10):e78460. doi: 10.1371/journal.pone.0078460 (PMC3813688; doi:10.1371/journal.pone.0078460)
Supplement: File S1 — The file includes Software S1 (for recording partial 3D hulls), S2 (for converting partial 3D hulls to a 3D hull stream), S3 (for tracking body parts in a 3D hull stream) and S4 (for behavioral recognition based on traces of body parts), manuals for the software and sample data. (ZIP) [file pone.0078460.s008.zip › Software S3 - 3DTracker/source files/3DTracker/EachRSetDlg.h]

#pragma once


// CEachRSetDlg : dialog to input parameter for each rat

class CEachRSetDlg : public CDialogEx
{
	DECLARE_DYNAMIC(CEachRSetDlg)

public:
	CEachRSetDlg(CWnd* pParent = NULL);  
	virtual ~CEachRSetDlg();

	enum { IDD = IDD_DLG_EACHRAT };

protected:
	virtual void DoDataExchange(CDataExchange* pDX); 

	DECLARE_MESSAGE_MAP()
public:
	int m_ratid;
	int m_ratsex;
	CMFCColorButton m_ratclr;
	double m_ratsize;
};
