# Supplementary material for: A 3D-Video-Based Computerized Analysis of Social and Sexual Interactions in Rats
Source: PLoS One. 2013 Oct 30;8(10):e78460. doi: 10.1371/journal.pone.0078460 (PMC3813688; doi:10.1371/journal.pone.0078460)
Supplement: File S1 — The file includes Software S1 (for recording partial 3D hulls), S2 (for converting partial 3D hulls to a 3D hull stream), S3 (for tracking body parts in a 3D hull stream) and S4 (for behavioral recognition based on traces of body parts), manuals for the software and sample data. (ZIP) [file pone.0078460.s008.zip › Software S3 - 3DTracker/source files/3DTracker/ModelSetDlg.cpp]

// ModelSetDlg.cpp : Àt@C
//

#include "stdafx.h"
#include "3DTracker.h"
#include "ModelSetDlg.h"
#include "afxdialogex.h"


// CModelSetDlg _CAO

IMPLEMENT_DYNAMIC(CModelSetDlg, CDialogEx)

CModelSetDlg::CModelSetDlg(CWnd* pParent /*=NULL*/)
	: CDialogEx(CModelSetDlg::IDD, pParent)
{
	m_NTlength = 8.0;
	m_THlength = 5.0;

	m_RBDY_HD = 3.0;
	m_RBDY_HP = 2.5;
	m_RBDY_N = 1.0;
	m_RBDY_T = 3.0;

	m_RC_HD = 1.0;
	m_RC_HP = 2.0;
	m_RC_N = 1.0;
	m_RC_T = 1.7;

	m_RA_HD = 4.0;
	m_RA_N1 = 4.0;
	m_RA_N2 = 6.5;
	m_RA_T = 6.0;
	m_RA_HP = 5.0;

	m_HNjointL = 45.0;
	m_HNjointR = 45.0;
	m_HNjointD = 60.0;
	m_HNjointV = 60.0;
	m_NTPjointL = 30.0;
	m_NTPjointR = 30.0;
	m_NTPjointD = 20.0;
	m_NTPjointV = 30.0;
	m_THJ_A = 10.0;
	m_THJ_P = 60.0;
}

CModelSetDlg::~CModelSetDlg()
{
}

void CModelSetDlg::DoDataExchange(CDataExchange* pDX)
{
	CDialogEx::DoDataExchange(pDX);
	DDX_Text(pDX, IDC_ED_HNJ_D, m_HNjointD);
	DDX_Text(pDX, IDC_ED_HNJ_L, m_HNjointL);
	DDX_Text(pDX, IDC_ED_HNJ_R, m_HNjointR);
	DDX_Text(pDX, IDC_ED_HNJ_V, m_HNjointV);
	DDX_Text(pDX, IDC_ED_L_NT, m_NTlength);
	DDX_Text(pDX, IDC_ED_L_TH, m_THlength);
	DDX_Text(pDX, IDC_ED_RC_HD, m_RC_HD);
	DDX_Text(pDX, IDC_ED_RC_HP, m_RC_HP);
	DDX_Text(pDX, IDC_ED_RC_N, m_RC_N);
	DDX_Text(pDX, IDC_ED_RC_T, m_RC_T);
	DDX_Text(pDX, IDC_ED_NTPJ_D, m_NTPjointD);
	DDX_Text(pDX, IDC_ED_NTPJ_L, m_NTPjointL);
	DDX_Text(pDX, IDC_ED_NTPJ_R, m_NTPjointR);
	DDX_Text(pDX, IDC_ED_NTPJ_V, m_NTPjointV);
	DDX_Text(pDX, IDC_ED_RBDY_HD, m_RBDY_HD);
	DDX_Text(pDX, IDC_ED_RBDY_HP, m_RBDY_HP);
	DDX_Text(pDX, IDC_ED_RBDY_N, m_RBDY_N);
	DDX_Text(pDX, IDC_ED_RBDY_T, m_RBDY_T);
	DDX_Text(pDX, IDC_ED_THJ_A, m_THJ_A);
	DDX_Text(pDX, IDC_ED_THJ_P, m_THJ_P);
	DDX_Text(pDX, IDC_ED_RA_HD, m_RA_HD);
	DDX_Text(pDX, IDC_ED_RA_HP, m_RA_HP);
	DDX_Text(pDX, IDC_ED_RA_N1, m_RA_N1);
	DDX_Text(pDX, IDC_ED_RA_N2, m_RA_N2);
	DDX_Text(pDX, IDC_ED_RA_T, m_RA_T);
}


BEGIN_MESSAGE_MAP(CModelSetDlg, CDialogEx)
END_MESSAGE_MAP()
