# Supplementary material for: A 3D-Video-Based Computerized Analysis of Social and Sexual Interactions in Rats
Source: PLoS One. 2013 Oct 30;8(10):e78460. doi: 10.1371/journal.pone.0078460 (PMC3813688; doi:10.1371/journal.pone.0078460)
Supplement: File S1 — The file includes Software S1 (for recording partial 3D hulls), S2 (for converting partial 3D hulls to a 3D hull stream), S3 (for tracking body parts in a 3D hull stream) and S4 (for behavioral recognition based on traces of body parts), manuals for the software and sample data. (ZIP) [file pone.0078460.s008.zip › Software S3 - 3DTracker/source files/3DTracker/ModelSetDlg.h]

#pragma once


// CModelSetDlg : dialog to input model parameters

class CModelSetDlg : public CDialogEx
{
	DECLARE_DYNAMIC(CModelSetDlg)

public:
	CModelSetDlg(CWnd* pParent = NULL);  
	virtual ~CModelSetDlg();

	enum { IDD = IDD_DLG_MODELSETTING };

protected:
	virtual void DoDataExchange(CDataExchange* pDX);    

	DECLARE_MESSAGE_MAP()
public:
	double m_NTlength;
	double m_THlength;
	double m_RBDY_HD;
	double m_RBDY_HP;
	double m_RBDY_N;
	double m_RBDY_T;
	double m_RC_HD;
	double m_RC_HP;
	double m_RC_N;
	double m_RC_T;
	double m_RA_HD;
	double m_RA_HP;
	double m_RA_N1;
	double m_RA_N2;
	double m_RA_T;
	double m_HNjointD;
	double m_HNjointL;
	double m_HNjointR;
	double m_HNjointV;
	double m_NTPjointD;
	double m_NTPjointL;
	double m_NTPjointR;
	double m_NTPjointV;
	double m_THJ_A;
	double m_THJ_P;
};
