# Supplementary material for: A 3D-Video-Based Computerized Analysis of Social and Sexual Interactions in Rats
Source: PLoS One. 2013 Oct 30;8(10):e78460. doi: 10.1371/journal.pone.0078460 (PMC3813688; doi:10.1371/journal.pone.0078460)
Supplement: File S1 — The file includes Software S1 (for recording partial 3D hulls), S2 (for converting partial 3D hulls to a 3D hull stream), S3 (for tracking body parts in a 3D hull stream) and S4 (for behavioral recognition based on traces of body parts), manuals for the software and sample data. (ZIP) [file pone.0078460.s008.zip › Software S3 - 3DTracker/source files/3DTracker/NRatDlg.cpp]

// NRatDlg.cpp : Àt@C
//

#include "stdafx.h"
#include "3DTracker.h"
#include "NRatDlg.h"
#include "afxdialogex.h"


// CNRatDlg _CAO

IMPLEMENT_DYNAMIC(CNRatDlg, CDialogEx)

CNRatDlg::CNRatDlg(CWnd* pParent /*=NULL*/)
	: CDialogEx(CNRatDlg::IDD, pParent)
{

	m_nrat = 2;
}

CNRatDlg::~CNRatDlg()
{
}

void CNRatDlg::DoDataExchange(CDataExchange* pDX)
{
	CDialogEx::DoDataExchange(pDX);
	DDX_Text(pDX, IDC_ED_NRAT, m_nrat);
	DDV_MinMaxUInt(pDX, m_nrat, 1, 10);
}


BEGIN_MESSAGE_MAP(CNRatDlg, CDialogEx)
END_MESSAGE_MAP()


// CNRatDlg bZ[W nh[
