# Supplementary material for: A 3D-Video-Based Computerized Analysis of Social and Sexual Interactions in Rats
Source: PLoS One. 2013 Oct 30;8(10):e78460. doi: 10.1371/journal.pone.0078460 (PMC3813688; doi:10.1371/journal.pone.0078460)
Supplement: File S1 — The file includes Software S1 (for recording partial 3D hulls), S2 (for converting partial 3D hulls to a 3D hull stream), S3 (for tracking body parts in a 3D hull stream) and S4 (for behavioral recognition based on traces of body parts), manuals for the software and sample data. (ZIP) [file pone.0078460.s008.zip › Software S3 - 3DTracker/source files/3DTracker/NRatDlg.h]

#pragma once


// CNRatDlg: dialog to input number of rats

class CNRatDlg : public CDialogEx
{
	DECLARE_DYNAMIC(CNRatDlg)

public:
	CNRatDlg(CWnd* pParent = NULL);  
	virtual ~CNRatDlg();

	enum { IDD = IDD_DLG_NOFRAT };

protected:
	virtual void DoDataExchange(CDataExchange* pDX); 

	DECLARE_MESSAGE_MAP()
public:
	UINT m_nrat;
};
