# Supplementary material for: A 3D-Video-Based Computerized Analysis of Social and Sexual Interactions in Rats
Source: PLoS One. 2013 Oct 30;8(10):e78460. doi: 10.1371/journal.pone.0078460 (PMC3813688; doi:10.1371/journal.pone.0078460)
Supplement: File S1 — The file includes Software S1 (for recording partial 3D hulls), S2 (for converting partial 3D hulls to a 3D hull stream), S3 (for tracking body parts in a 3D hull stream) and S4 (for behavioral recognition based on traces of body parts), manuals for the software and sample data. (ZIP) [file pone.0078460.s008.zip › Software S3 - 3DTracker/source files/3DTracker/Tracker.cpp]

#include "stdafx.h"

#include "Tracker.h"
#include <map>
#include <list>

using namespace std;

#define BIT(x) (1<<(x))
enum collisiontypes {
    COL_NOTHING = 0, 
    COL_FLOOR = BIT(0), 
    COL_CONTOUR = BIT(1),
    COL_RAT = BIT(2),
    COL_CAP = BIT(3),
};


CTracker::CTracker(void)
{
	m_dynamicsWorld = NULL;
	m_broadphase = NULL;
	m_dispatcher = NULL;
	m_solver = NULL;
	m_collisionConfiguration = NULL;

	m_viewer = NULL;
	m_trkthr = NULL;

	m_fp_pcl = NULL;
	m_crntframe = 0;

	m_resolution = 100.0;

	m_pickMode = 0;

	m_showrat = true;

	m_tgtrat = 0;
	m_tgtpart = 0;

	m_analysis = false;
	m_play = false;

	m_saveimg = false;
	
	m_3Dimg.clear();

	m_groundBody = NULL;
}


CTracker::~CTracker(void)
{

}


btRigidBody* CTracker::addRB(btScalar mass,  const btTransform& initTransform, btCollisionShape* shape,
		   short group, short mask)
{
	btAssert((!shape || shape->getShapeType() != INVALID_SHAPE_PROXYTYPE));

	bool isDynamic = (mass != 0.f);

	btVector3 localInertia(0,0,0);
	if (isDynamic)
		shape->calculateLocalInertia(mass,localInertia);


	btDefaultMotionState* myMotionState = new btDefaultMotionState(initTransform);

	btRigidBody::btRigidBodyConstructionInfo cInfo(mass,myMotionState,shape,localInertia);

	btRigidBody* body = new btRigidBody(cInfo);

	body->setContactProcessingThreshold(BT_LARGE_FLOAT);

	m_dynamicsWorld->addRigidBody(body, group, mask);

	return body;
}


void CTracker::initBPWorld(void)
{
	m_collisionConfiguration = new btDefaultCollisionConfiguration();
	m_dispatcher = new	btCollisionDispatcher(m_collisionConfiguration);
	m_broadphase = new btDbvtBroadphase();
	m_solver = new btSequentialImpulseConstraintSolver;
	m_dynamicsWorld = new btDiscreteDynamicsWorld(m_dispatcher, m_broadphase, m_solver, m_collisionConfiguration);

	m_dynamicsWorld->setGravity(btVector3(0, 0, 0));
	btContactSolverInfo& slvInfo = m_dynamicsWorld->getSolverInfo();
	slvInfo.m_erp  = 0.8;

	m_manualSetPos = false;

}

void CTracker::deleteBPWorld(void)
{
	for(int i = m_dynamicsWorld->getNumCollisionObjects()-1; i >= 0; i--){
		btCollisionObject* obj = m_dynamicsWorld->getCollisionObjectArray()[i];
		btRigidBody* body = btRigidBody::upcast(obj);
		if (body && body->getMotionState()){
			delete body->getMotionState();
		}
		m_dynamicsWorld->removeCollisionObject( obj );
		delete obj;
	}

	// delete constraints (joints)
	for(int i = m_dynamicsWorld->getNumConstraints()-1; i >= 0; i--){
		btTypedConstraint* constraint = m_dynamicsWorld->getConstraint(i);
		m_dynamicsWorld->removeConstraint(constraint);
		delete constraint;
	}

	delete m_dynamicsWorld;
	delete m_solver;
	delete m_broadphase;
	delete m_dispatcher;
	delete m_collisionConfiguration;  
	m_groundBody = NULL;
}

void CTracker::start(void)
{
	if (m_trkthr == NULL)
	{
		m_exit = false;
		m_trkthr = new boost::thread(boost::bind(&CTracker::TRKThr, this,  1));
	}
}

void CTracker::stop(void)
{
	if (m_trkthr != NULL)
	{
		m_exit = true;
		m_trkthr->join();
		delete m_trkthr;
		m_trkthr = NULL;
	}
}

void CTracker::openData(char *dir)
{
	FILE *fp_ts, *fp_params;
	char fname[1024], buf[1024];
	FRAMEINDEX fi;

	sprintf(fname, "%s\\PCLNORM.dat", dir);
	m_fp_pcl = fopen(fname, "rb");
	
	sprintf(fname, "%s\\TS.txt", dir);
	fp_ts = fopen(fname, "r");

	// make frame index
	m_frameindex.clear();

	while(fgets(buf, 1024, fp_ts))
	{
		if (sscanf(buf, "%*d %lf %ld", &fi.time, &fi.file_pos)==2)
			m_frameindex.push_back(fi);
	}
	
	fclose(fp_ts);

	// load recording parameters
	sprintf(fname, "%s\\RECPARAM.txt", dir);
	fp_params = fopen(fname, "r");

	fgets(buf, 1024, fp_params);
	fgets(buf, 1024, fp_params);
	fgets(buf, 1024, fp_params);
	fgets(buf, 1024, fp_params);
	fgets(buf, 1024, fp_params);
	sscanf(buf, "%*s %f %f %f %f %f %f", &m_ROIXmin, &m_ROIXmax, &m_ROIYmin, &m_ROIYmax, &m_ROIZmin, &m_ROIZmax);
	fgets(buf, 1024, fp_params);
	sscanf(buf, "%*s %lf", &m_resolution);
	
	fclose(fp_params);

	sprintf(m_dir, "%s", dir);

	m_crntframe = 0;
}

void CTracker::closeData(void)
{
	if (m_fp_pcl != NULL)
	{
		fclose(m_fp_pcl);
		m_fp_pcl = NULL;
	}
}

void CTracker::readPCL(void)
{
	int i,n;
	btTransform ts;

	m_pc_show.clear();
	m_3Dimg.clear();

	if (m_fp_pcl == NULL) return;

	fseek(m_fp_pcl, m_frameindex[m_crntframe].file_pos , SEEK_SET);

	fread(&n, sizeof(int), 1, m_fp_pcl);

	for (i=0; i<n; i++)
	{
		POINT3DIMG cp;
		pcl::PointXYZ p;
		double d;
		float nx, ny, nz;

		fread(&cp.x, sizeof(float), 1, m_fp_pcl);
		fread(&cp.y, sizeof(float), 1, m_fp_pcl);
		fread(&cp.z, sizeof(float), 1, m_fp_pcl);
		fread(&cp.nx, sizeof(float), 1, m_fp_pcl);
		fread(&cp.ny, sizeof(float), 1, m_fp_pcl);
		fread(&cp.nz, sizeof(float), 1, m_fp_pcl);

		p.x = cp.x; p.y = cp.y; p.z = cp.z; 
		m_pc_show.push_back(p);

		m_3Dimg.push_back(cp);
	}

}

void CTracker::pickPoint(const pcl::visualization::PointPickingEvent &evt, void* viewer_void)
{
	
	float x,y,z;
	evt.getPoint(x, y, z);

	if(m_pickMode == 0)			// when user have not specified any point yet
	{
		m_pickPos[0] << x, y, z;
	}
	else if(m_pickMode == 1)	// when user have specified one point
	{
		m_pickPos[1] << x, y, z;
	}
	else if(m_pickMode == 2)	// when user have specified two points
	{
		;
	}
	
	m_pickMode = (m_pickMode+1) % 3;

	
}

void CTracker::keyboard(const pcl::visualization::KeyboardEvent &evt,  void* viewer_void)
{
	if (evt.getKeyCode() == 'z' && evt.keyDown()) m_manualSetPos = true;
	if (evt.getKeyCode() == 'z' && evt.keyUp()) m_manualSetPos = false;
}

void CTracker::mouse(const pcl::visualization::MouseEvent &evt, void* viewer_void)
{
	if (evt.getType() == pcl::visualization::MouseEvent::MouseMove && m_manualSetPos)
	{
		// move target body part to mouse pointer

		vector<pcl::visualization::Camera> c;
		m_viewer->getCameras(c);
		Eigen::Affine3f vp = m_viewer->getViewerPose();
		Eigen::Translation3f ts = (Eigen::Translation3f) vp.translation();
		Eigen::Vector3f shift;
		pcl::PointXYZ p;

		btRigidBody *tgt;
		if (m_tgtpart == 0) tgt = m_rats[m_tgtrat].HD_Body;
		if (m_tgtpart == 1) tgt = m_rats[m_tgtrat].T_Body;
		if (m_tgtpart == 2) tgt = m_rats[m_tgtrat].HP_Body;

		btVector3 tgt_pos = tgt->getCenterOfMassPosition();

		Eigen::Vector3f tgt_pos2;

		tgt_pos2 << tgt_pos.x(), tgt_pos.y(), tgt_pos.z(); 

		Eigen::Vector3f tgt_pos3 = vp.inverse() * tgt_pos2;
		
		float w = c[0].window_size[0];
		float h = c[0].window_size[1];
		float mx = w/2.0 - evt.getX();
		float my = evt.getY() - h/2.0;

		float px_size = fabs(tgt_pos3.x()) * tan(c[0].fovy/2.0) * 2.0 / h;

		tgt_pos3 << tgt_pos3.x(), mx*px_size, my*px_size;

		tgt_pos2 = vp * tgt_pos3;

		tgt->translate(-tgt_pos);
		tgt->translate(btVector3(tgt_pos2.x(), tgt_pos2.y(), tgt_pos2.z()));
		
		m_anafinish = m_crntframe-1;
	}
}

void CTracker::calcDMat(void)
{
	int i,j,k;
	btVector3 bp;
	btVector3 cp;

	for (i=0; i<m_dmatrix.size(); i++)
	{
		for (j=0;j<m_dmatrix[i].size();j++) m_dmatrix[i][j].clear();
		m_dmatrix[i].clear();
	}
	m_dmatrix.clear();

	m_dmatrix.resize(m_rats.size());
	for (i=0; i<m_dmatrix.size(); i++)
	{
		m_dmatrix[i].resize(4);
		for (j=0; j<4; j++)
		{
			if (j==0) bp = m_rats[i].HD_Body->getCenterOfMassPosition();
			else if (j==1) bp = m_rats[i].N_Body->getCenterOfMassPosition();
			else if (j==2) bp = m_rats[i].T_Body->getCenterOfMassPosition();
			else if (j==3) bp = m_rats[i].HP_Body->getCenterOfMassPosition();

			m_dmatrix[i][j].resize(m_3Dimg.size());
			for (k=0; k<m_dmatrix[i][j].size(); k++)
			{
				cp.setValue(m_3Dimg[k].x, m_3Dimg[k].y, m_3Dimg[k].z);
				m_dmatrix[i][j][k] = bp.distance(cp);
			}
		}
	}

}

void CTracker::checkTargetRat(void)
{
	bool flag_in;
	int i, j;

	for (i=0; i<m_3Dimg.size(); i++)
	{
		m_3Dimg[i].target_rat = -1;
		m_3Dimg[i].target_part = -1;

		for (j=0; j<m_rats.size(); j++)
		{
			flag_in = false;

			if (m_dmatrix[j][0][i] < m_rats[j].HD_Ratt)
			{
				if(m_3Dimg[i].target_part < 0) m_3Dimg[i].target_part = 1;
				else m_3Dimg[i].target_part = 9999;
				flag_in = true;
			}

			if (m_dmatrix[j][1][i] < m_rats[j].N_Ratt1)
			{
				if(m_3Dimg[i].target_part < 0) m_3Dimg[i].target_part = 1;
				else m_3Dimg[i].target_part = 9999;
				flag_in = true;
			}
			if (m_dmatrix[j][2][i] < m_rats[j].T_Ratt)
			{
				if(m_3Dimg[i].target_part < 0) m_3Dimg[i].target_part = 3;
				else m_3Dimg[i].target_part = 9999;
				flag_in = true;
			}
			if (m_dmatrix[j][3][i] < m_rats[j].HP_Ratt)
			{
				if(m_3Dimg[i].target_part < 0) m_3Dimg[i].target_part = 4;
				else m_3Dimg[i].target_part = 9999;
				flag_in = true;
			}
			
			if (flag_in)
			{
				if (m_3Dimg[i].target_rat < 0) m_3Dimg[i].target_rat = j;
				else m_3Dimg[i].target_rat = 9999;
			}
		}
	}
}

btVector3 CTracker::calcAttraction(float R2, btVector3 &ori, int rat_id, int tgt_part)
{
	btVector3 cog;
	float d2;

	cog.setValue(0,0,0);

	for (int i=0; i<m_3Dimg.size(); i++)
	{
		if (m_3Dimg[i].target_rat != rat_id) continue;
		if (tgt_part > 0 && m_3Dimg[i].target_part != tgt_part) continue;

		btVector3 cntr(m_3Dimg[i].x, m_3Dimg[i].y, m_3Dimg[i].z);

		d2 = cntr.distance2(ori);

		if (d2<R2) 
		{
			cog = cog + cntr - ori;
		}

	}

	return cog;
}

void CTracker::keepInside(int rat_id)
{
	int i,j;
	float Rrep;
	btRigidBody *rb;

	for (i=0; i<4; i++)
	{
		for (j=0; j<m_3Dimg.size(); j++)
		{
			if (i==0) Rrep = m_rats[rat_id].HD_Rrep;
			else if (i==1) Rrep = m_rats[rat_id].N_Rrep;
			else if (i==2) Rrep = m_rats[rat_id].T_Rrep;
			else if (i==3) Rrep = m_rats[rat_id].HP_Rrep;
			
			if (m_dmatrix[rat_id][i][j] > Rrep) continue;

			if (i==0) rb = m_rats[rat_id].HD_Body;
			else if (i==1) rb = m_rats[rat_id].N_Body;
			else if (i==2) rb = m_rats[rat_id].T_Body;
			else if (i==3) rb = m_rats[rat_id].HP_Body;

			btVector3 pos_p(m_3Dimg[j].x, m_3Dimg[j].y, m_3Dimg[j].z);
			btVector3 pb_vec = rb->getCenterOfMassPosition() - pos_p;

			if (pb_vec.x()*m_3Dimg[j].nx + pb_vec.y()*m_3Dimg[j].ny + pb_vec.z()*m_3Dimg[j].nz  < 0) {	
				rb->applyCentralImpulse(m_ph_FC * pb_vec.normalize());
			}
		}
	}
}

void CTracker::applyBalance(RAT rat)
{
	btTransform ts;
	btQuaternion quat;

	btVector3 posT, posN;
	btVector3 posL1, posL2;
	btVector3 posL1_t, posL2_t;
	btVector3 y;

	btVector3 V_T_N;

	float yaw, pitch;
	float d;

	// constraint III (feedback force to prevent rotaion of trunk along rostral-caudal axis)
	ts = rat.T_Body->getCenterOfMassTransform();
	posL1 =  ts * btVector3(0,0,-1);
	posL2 =  ts * btVector3(0,0,1);

	posT = rat.T_Body->getCenterOfMassPosition();
	posN = rat.N_Body->getCenterOfMassPosition();

	V_T_N = posN - posT;

	yaw = acos(V_T_N.x() / sqrt(V_T_N.x()*V_T_N.x()+V_T_N.z()*V_T_N.z()));
	if (V_T_N.z() < 0) yaw = -yaw;
	pitch = atan(V_T_N.y() / sqrt(V_T_N.x()*V_T_N.x()+V_T_N.z()*V_T_N.z()));
	
	ts.setIdentity();
	ts.setOrigin(btVector3(0,0,0));
	quat.setEulerZYX(-pitch, yaw, 0);
	ts.setRotation(quat);

	posL1_t = ts.getBasis() * posL1;
	posL2_t = ts.getBasis() * posL2;
	
	d = posL1_t.y() - posL2_t.y();

	y =  ts.getBasis().inverse() * btVector3(0,1,0);

	rat.T_Body->applyImpulse(m_ph_FBL * (-d) * y, posL1);
	rat.T_Body->applyImpulse(m_ph_FBL * d    * y, posL2);
	
	// constraint IV (shift hip back when it is more front than trunk)
	btVector3 posHD = rat.HD_Body->getCenterOfMassPosition();
	btVector3 posHP = rat.HP_Body->getCenterOfMassPosition();

	float a = (posHP.x()-posT.x())*(posHD.x()-posT.x()) + (posHP.z()-posT.z())*(posHD.z()-posT.z());
	if (a>0) rat.HP_Body->translate(btVector3(posT.x() - posHP.x(), 0, posT.z() - posHP.z()));

}

void CTracker::applyForces(void)
{
	int i;

	calcDMat();

	checkTargetRat();

	float R2;
	btVector3 v;
	for (i=0; i<m_rats.size(); i++)
	{
		//Clear Forces and Velocity
		m_rats[i].HD_Body->clearForces();
		m_rats[i].HD_Body->setAngularVelocity(btVector3(0, 0, 0));
		m_rats[i].HD_Body->setLinearVelocity(btVector3(0, 0, 0));
		
		m_rats[i].N_Body->clearForces();
		m_rats[i].N_Body->setAngularVelocity(btVector3(0, 0, 0));
		m_rats[i].N_Body->setLinearVelocity(btVector3(0, 0, 0));
		
		m_rats[i].T_Body->clearForces();
		m_rats[i].T_Body->setAngularVelocity(btVector3(0, 0, 0));
		m_rats[i].T_Body->setLinearVelocity(btVector3(0, 0, 0));

		m_rats[i].HP_Body->clearForces();
		m_rats[i].HP_Body->setAngularVelocity(btVector3(0, 0, 0));
		m_rats[i].HP_Body->setLinearVelocity(btVector3(0, 0, 0));

		//apply Attraction force (f_a)
		R2 = m_rats[i].HD_Ratt * m_rats[i].HD_Ratt;
		v = m_rats[i].HD_Body->getCenterOfMassPosition();
		m_rats[i].HD_Body->applyCentralImpulse(m_ph_FA * calcAttraction(R2, v, i, 1));

		R2 = m_rats[i].N_Ratt2 * m_rats[i].N_Ratt2;
		v = m_rats[i].N_Body->getCenterOfMassPosition();
		m_rats[i].N_Body->applyCentralImpulse(m_ph_FA * calcAttraction(R2, v, i, -1));

		R2 = 1.0e10;	// infinity
		v = m_rats[i].T_Body->getCenterOfMassPosition();
		m_rats[i].T_Body->applyCentralImpulse(m_ph_FA * calcAttraction(R2, v, i, -1));

		R2 = m_rats[i].HP_Ratt * m_rats[i].HP_Ratt;
		v = m_rats[i].HP_Body->getCenterOfMassPosition();
		m_rats[i].HP_Body->applyCentralImpulse(m_ph_FA * calcAttraction(R2, v, i, 4));
		
		// apply forces to hold the model inside surface (f_h)
		keepInside(i);

		// constraint III and IV
		applyBalance(m_rats[i]);

		m_rats[i].HD_Body->activate(true);
		m_rats[i].N_Body->activate(true);
		m_rats[i].T_Body->activate(true);
		m_rats[i].HP_Body->activate(true);
	}
}

void CTracker::initAnalysisResult(void)
{
	int i, j;
	
	for (i=0; i < m_anarslt.size(); i++) 
	{
		for (j=0; j<m_anarslt[i].size(); j++) delete m_anarslt[i][j];
		m_anarslt[i].clear();
	}
	m_anarslt.clear();

	m_anarslt.resize(m_rats.size());
	for (i=0; i < m_anarslt.size(); i++) m_anarslt[i].resize(m_frameindex.size());

	for (i=0; i < m_anarslt.size(); i++) 
	{
		for (j=0; j<m_anarslt[i].size(); j++) m_anarslt[i][j] = new RATPOS();
	}

	m_anafinish = -1;
}

void CTracker::saveAnalysisResult(void)
{
	int i, j;
	btVector3 v;
	btMatrix3x3 m;
	char fname[1024];
	FILE *fp;

	for (i=0; i<m_rats.size(); i++)
	{

		sprintf(fname, "%s\\TRK_RSLT%02d.txt", m_dir, i+1);
	
		fp = fopen(fname, "w");

		if (m_rats[i].sex == 0) fprintf(fp, "MALE \n");
		else fprintf(fp, "FEMALE \n");
		 fprintf(fp, "t HDx HDy HDz Nx Ny Nz Tx Ty Tz HPx HPy HPz \n");

		for (j=0; j<m_anafinish; j++) 
		{
			fprintf(fp, "%lf ", m_frameindex[j].time);

			v = m_anarslt[i][j]->HD_body.getOrigin();
			fprintf(fp, "%lf %lf %lf ", v.x(), v.y(), v.z()); 

			v = m_anarslt[i][j]->N_body.getOrigin();
			fprintf(fp, "%lf %lf %lf ", v.x(), v.y(), v.z()); 

			v = m_anarslt[i][j]->T_body.getOrigin();
			fprintf(fp, "%lf %lf %lf ", v.x(), v.y(), v.z()); 

			v = m_anarslt[i][j]->HP_body.getOrigin();
			fprintf(fp, "%lf %lf %lf ", v.x(), v.y(), v.z()); 

			fprintf(fp, "\n");
		}

		fclose(fp);

	}
}

void CTracker::TRKThr(int thr_id)
{
	int i, j, k, step;
	char buf[1024];

	initBPWorld();

	for (i=0; i<m_rats.size(); i++) 
	{
		putRat(i);
		setRatPos(i, 0, m_ph_FloorH, 0.5*(float)i, 0, 0);
	}

	m_setpos = -1;

	initAnalysisResult();
	
	///// initialize posHist /////////////
	vector< vector < list< btVector3 > > > posHist;		// recennt history of positions of body parts

	posHist.resize(m_rats.size());
	for (i=0; i<m_rats.size(); i++) posHist[i].resize(4);
	for (i=0; i<m_rats.size(); i++) for (j=0; j<4; j++) posHist[i][j].clear();
	////////////////////////////////

	// initialize viewer
	m_viewer = new pcl::visualization::PCLVisualizer ("Viewer");
	m_viewer->getRenderWindow()->SetSize(800, 600);
	m_viewer->getRenderWindow()->SetPosition(30, 50);
	m_viewer->registerPointPickingCallback<CTracker>(&CTracker::pickPoint, *this, (void*)&m_viewer); 
	m_viewer->registerKeyboardCallback<CTracker>(&CTracker::keyboard, *this, (void*)&m_viewer); 
	m_viewer->registerMouseCallback<CTracker>(&CTracker::mouse, *this, (void*)&m_viewer); 
	m_viewer->setCameraPosition(1.0, 20.0, -20.0, 0.0, 0.0, 0.0);
	m_viewer->addCoordinateSystem(0.1);


	long pre_frame = -1;	//
	while (!m_exit)
	{	
		// load frame if current frame updated
		if (pre_frame != m_crntframe) readPCL();
		pre_frame = m_crntframe;

		putGround();

		// manually setting model position
		if (m_setpos >= 0)
		{
			float pitch, yaw;

			Eigen::Vector3f d = m_pickPos[1] - m_pickPos[0];

			yaw = acos(d.x() / sqrt(d.x()*d.x()+d.z()*d.z()));
			if (d.z() < 0) yaw = -yaw;
			pitch = atan(d.y() / sqrt(d.x()*d.x()+d.z()*d.z()));

			setRatPos(m_setpos, m_pickPos[0].x() + d.x()/2, m_pickPos[0].y() + d.y()/2, m_pickPos[0].z() + d.z()/2, pitch, -yaw);
			m_setpos = -1;
			m_pickMode = 0;
			if (m_anafinish >= m_crntframe) m_anafinish = m_crntframe-1;
		}

		// show tracking results if they exist
		if(m_crntframe <= m_anafinish)
		{
			for (i=0; i<m_rats.size(); i++) setRatPos(i, m_anarslt[i][m_crntframe]);
		}

		// play without tracking
		if (m_play && !m_analysis)
		{
			if(m_crntframe < m_frameindex.size() - 1) m_crntframe++;
		}
		// tracking without play
		if (!m_play && m_analysis)
		{
			applyForces();
			m_dynamicsWorld->stepSimulation(m_ph_DT, 1, m_ph_DT);
		}


		// play with tracking
		if (m_play && m_analysis)
		{
			if (m_crntframe > m_anafinish+1) 
			{
				m_crntframe = m_anafinish+1;
				if(m_crntframe > 0)
				{
					for (i=0; i<m_rats.size(); i++) setRatPos(i, m_anarslt[i][m_crntframe-1]);
					readPCL();
				}
			}
		}
		for(i=0; i<m_rats.size(); i++) for(j=0; j<4; j++) posHist[i][j].clear();
		if (m_play && m_analysis)
		{
			// physics-based fitting
			for(step = 0; step < 1000; step++)
			{
				applyForces();
				m_dynamicsWorld->stepSimulation(m_ph_DT, 1, m_ph_DT);
				RATPOS rp;
				for(i=0; i<m_rats.size(); i++)
				{
					getRatPos(i, &rp);
					posHist[i][0].push_back(rp.HD_body.getOrigin());
					posHist[i][1].push_back(rp.HD_body.getOrigin());
					posHist[i][2].push_back(rp.HD_body.getOrigin());
					posHist[i][3].push_back(rp.HD_body.getOrigin());

					if (posHist[i][0].size() > 8)
					{
						posHist[i][0].pop_front();
						posHist[i][1].pop_front();
						posHist[i][2].pop_front();
						posHist[i][3].pop_front();
					}
				}

				if(posHist[0][0].size() == 8)
				{
					// calculate the maximum velocity among those of body parts
					float mm = 0.0;
					for(i=0; i<m_rats.size(); i++)
					{
						for(j=0; j<4; j++)
						{
							btVector3 P_pre, P;
							list< btVector3 >::iterator it = posHist[i][j].begin();

							P_pre.setValue(0,0,0);
							for(k=0; k<4; k++)
							{
								P_pre += *it;
								it++;
							}
							P_pre /= 4.0;

							P.setValue(0,0,0);
							for(k=0; k<4; k++)
							{
								P += *it;
								it++;
							}
							P /= 4.0;

							float d = P.distance(P_pre);
							if (d > mm) mm = d;
						}
					}
					// terminate if system reach steady-state
					if(m_crntframe < m_frameindex.size() - 1 && mm/(m_ph_DT*4.0) < m_ph_VT)
					{
						break;
					}
				}
			}

			for (i=0; i<m_rats.size(); i++) getRatPos(i, m_anarslt[i][m_crntframe]);
			for(i=0; i<m_rats.size(); i++) for(j=0; j<4; j++) posHist[i][j].clear();
			m_anafinish = m_crntframe;
			m_crntframe++;
		}

		// stop playing at the last frame
		if (m_crntframe == m_frameindex.size()-1) m_play = false;

		// reset viewer
		m_viewer->removeAllPointClouds();
		m_viewer->removeAllShapes();
		m_viewer->addPointCloud(m_pc_show.makeShared(), "pc");
		m_viewer->setPointCloudRenderingProperties(pcl::visualization::PCL_VISUALIZER_POINT_SIZE, 2, "pc");
		m_viewer->setPointCloudRenderingProperties(pcl::visualization::PCL_VISUALIZER_OPACITY , 0.5, "pc");
		
		// show rat model in viewer
		if (m_showrat)
		{
			for (i=0; i<m_rats.size(); i++)
			{
				btVector3 v;
				pcl::PointXYZ p1;
				pcl::PointXYZ p2;
				char shpname[256];

				v = m_rats[i].HD_Body->getCenterOfMassPosition();
				p1.x = v.x(); p1.y = v.y(); p1.z = v.z();
				sprintf(shpname, "rat%d_HD", i);
				m_viewer->addSphere(p1, m_rats[i].HD_Rbody, m_rats[i].clr_r, m_rats[i].clr_g, m_rats[i].clr_b, shpname);
				m_viewer->setShapeRenderingProperties(pcl::visualization::PCL_VISUALIZER_REPRESENTATION, pcl::visualization::PCL_VISUALIZER_REPRESENTATION_SURFACE, shpname);

				v = m_rats[i].N_Body->getCenterOfMassPosition();
				p1.x = v.x(); p1.y = v.y(); p1.z = v.z();
				sprintf(shpname, "rat%d_N", i);
				m_viewer->addSphere(p1, m_rats[i].N_Rbody, m_rats[i].clr_r, m_rats[i].clr_g, m_rats[i].clr_b, shpname);
				m_viewer->setShapeRenderingProperties(pcl::visualization::PCL_VISUALIZER_REPRESENTATION, pcl::visualization::PCL_VISUALIZER_REPRESENTATION_SURFACE, shpname);

				v = m_rats[i].T_Body->getCenterOfMassPosition();
				p1.x = v.x(); p1.y = v.y(); p1.z = v.z();
				sprintf(shpname, "rat%d_T", i);
				m_viewer->addSphere(p1, m_rats[i].T_Rbody, m_rats[i].clr_r, m_rats[i].clr_g, m_rats[i].clr_b, shpname);
				m_viewer->setShapeRenderingProperties(pcl::visualization::PCL_VISUALIZER_REPRESENTATION, pcl::visualization::PCL_VISUALIZER_REPRESENTATION_SURFACE, shpname);

				v = m_rats[i].HP_Body->getCenterOfMassPosition();
				p1.x = v.x(); p1.y = v.y(); p1.z = v.z();
				sprintf(shpname, "rat%d_HP", i);
				m_viewer->addSphere(p1, m_rats[i].HP_Rbody, m_rats[i].clr_r, m_rats[i].clr_g, m_rats[i].clr_b, shpname);
				m_viewer->setShapeRenderingProperties(pcl::visualization::PCL_VISUALIZER_REPRESENTATION, pcl::visualization::PCL_VISUALIZER_REPRESENTATION_SURFACE, shpname);

				v.setValue(0.0, m_rats[i].T_Rbody, 0.0);
				v = m_rats[i].T_Body->getCenterOfMassTransform() * v;
				p1.x = v.x(); p1.y = v.y(); p1.z = v.z();
				v = m_rats[i].N_Body->getCenterOfMassPosition();
				p2.x = v.x(); p2.y = v.y(); p2.z = v.z();
				sprintf(shpname, "rat%d_connection1", i);
				m_viewer->addLine(p1, p2, m_rats[i].clr_r, m_rats[i].clr_g, m_rats[i].clr_b, shpname);
				m_viewer->setShapeRenderingProperties(pcl::visualization::PCL_VISUALIZER_LINE_WIDTH, 4.0, shpname);

				v.setValue(0.0, m_rats[i].T_Rbody, 0.0);
				v = m_rats[i].T_Body->getCenterOfMassTransform() * v;
				p1.x = v.x(); p1.y = v.y(); p1.z = v.z();
				v.setValue(0.0, m_rats[i].HP_Rbody, 0.0);
				v = m_rats[i].HP_Body->getCenterOfMassTransform() * v;
				p2.x = v.x(); p2.y = v.y(); p2.z = v.z();
				sprintf(shpname, "rat%d_connection2", i);
				m_viewer->addLine(p1, p2, m_rats[i].clr_r, m_rats[i].clr_g, m_rats[i].clr_b, shpname);
				m_viewer->setShapeRenderingProperties(pcl::visualization::PCL_VISUALIZER_LINE_WIDTH, 4.0, shpname);
			}
		}
		
		// show arrow for manually setting position in viewer

		if(m_pickMode == 1)
		{
			pcl::PointXYZ p;
			p.x = m_pickPos[0].x(); p.y = m_pickPos[0].y(); p.z = m_pickPos[0].z(); 
			pcl::PointCloud<pcl::PointXYZ> pc;
			pc.clear();
			pc.push_back(p);
			pcl::visualization::PointCloudColorHandlerCustom<pcl::PointXYZ> single_color (pc.makeShared(), 255, 0, 0);
			m_viewer->addPointCloud(pc.makeShared(), single_color, "pick");
			m_viewer->setPointCloudRenderingProperties(pcl::visualization::PCL_VISUALIZER_POINT_SIZE, 8, "pick");
		
		}
		else if(m_pickMode == 2)
		{
			pcl::PointXYZ p1, p2;
			p1.x = m_pickPos[0].x(); p1.y = m_pickPos[0].y(); p1.z = m_pickPos[0].z(); 
			p2.x = m_pickPos[1].x(); p2.y = m_pickPos[1].y(); p2.z = m_pickPos[1].z();
			m_viewer->addArrow(p2, p1, 1.0, 0, 0, false, "pick");
		}

		//show ROI in viewer
		m_viewer->addCube(m_ROIXmin * 0.01,  m_ROIXmax *0.01,
						  m_ROIYmin * 0.01,  m_ROIYmax *0.01,
						  m_ROIZmin * 0.01,  m_ROIZmax *0.01,
						  1, 1, 1, "roi");
		m_viewer->setShapeRenderingProperties(pcl::visualization::PCL_VISUALIZER_REPRESENTATION, pcl::visualization::PCL_VISUALIZER_REPRESENTATION_WIREFRAME, "roi");
		m_viewer->setShapeRenderingProperties(pcl::visualization::PCL_VISUALIZER_COLOR, 0.3, 0.3, 0.3, "roi");

		//show infos in viewer
		sprintf(buf, "FRAME: %8d / %8d ", m_crntframe, m_frameindex.size());
		if (m_play) sprintf(buf, "%s - PLAYING", buf);
		m_viewer->addText(buf, 10, 580);


		m_viewer->spinOnce();

		// save image
		if (m_saveimg && m_play && !m_analysis)
		{
			char fname[1024];
			sprintf(fname, "%s\\%08d.png", m_dir, m_crntframe);
			m_viewer->saveScreenshot(fname);

		}

	}
	m_3Dimg.clear();

	m_viewer->close();
	while (!m_viewer->wasStopped()){}
	delete m_viewer;

	deleteBPWorld();
}

void CTracker::putGround(void)
{
	btTransform ts;
	
	if (m_groundBody != NULL)
	{
		delete m_groundShape;
		delete m_groundBody->getMotionState();
		m_dynamicsWorld->removeCollisionObject(m_groundBody);
		delete m_groundBody;
		m_groundBody = NULL;
	}

	m_groundShape = new btBoxShape (btVector3(10,1.0,10));
	ts.setIdentity();
	ts.setOrigin(btVector3(0.0, m_ph_FloorH-1.0, 0.0));
	m_groundBody = addRB(0, ts, m_groundShape, COL_FLOOR, COL_RAT);
	m_groundBody->setRestitution(0.0);
	m_groundBody->setFriction(0.0);
}

void CTracker::putRat(int id)
{
	btTransform ts;
	btTransform ini_pos;
	btQuaternion quat;

	float w = 1.0;

	ini_pos.setIdentity();

	//T Body
	btSphereShape *shpC = new btSphereShape(m_rats[id].T_Rbody);
	ts.setIdentity();
	ts.setOrigin(btVector3(0,-m_rats[id].T_Rbody,0));
	m_rats[id].T_Body = addRB(w, ini_pos*ts, shpC, COL_RAT, COL_RAT | COL_FLOOR);
	
	//HP Body
	btCompoundShape *shpHP = new btCompoundShape();
	btSphereShape *shpHP_B = new btSphereShape(m_rats[id].HP_Rbody);
	ts.setIdentity();
	ts.setOrigin(btVector3(0,0,0));
	shpHP->addChildShape(ts, shpHP_B);

	ts.setIdentity();
	ts.setOrigin(btVector3(-m_rats[id].T_HP_Len,-m_rats[id].HP_Rbody,0));
	m_rats[id].HP_Body = addRB(w, ini_pos*ts, shpHP, COL_RAT, COL_RAT | COL_FLOOR);


	//N Body
	btCompoundShape *shpN = new btCompoundShape();
	btSphereShape *shpN_B = new btSphereShape(m_rats[id].N_Rbody);
	ts.setIdentity();
	ts.setOrigin(btVector3(0,0,0));
	shpN->addChildShape(ts, shpN_B);

	ts.setIdentity();
	ts.setOrigin(btVector3(m_rats[id].T_N_Len - m_rats[id].N_Rbody, 0, 0));
	m_rats[id].N_Body = addRB(w, ini_pos*ts, shpN, COL_RAT, COL_RAT | COL_FLOOR);


	//HD Body
	btSphereShape *shpHD = new btSphereShape(m_rats[id].HD_Rbody);
	ts.setIdentity();
	ts.setOrigin(btVector3(m_rats[id].T_N_Len + m_rats[id].HD_Rbody, 0, 0));
	m_rats[id].HD_Body = addRB(w, ini_pos*ts, shpHD, COL_RAT, COL_RAT | COL_FLOOR);

	// Joint
	btVector3 axis1;
	btVector3 axis2;
	btVector3 anchor;

	// T_N Joint
	axis1.setValue(0,0,1);
	axis2.setValue(0,1,0);
	anchor = ini_pos * btVector3(0,0,0);
	m_rats[id].T_N_Joint = new btUniversalConstraint(*(m_rats[id].T_Body), *(m_rats[id].N_Body),
										   anchor, ini_pos.getBasis()*axis1, ini_pos.getBasis()*axis2);
	m_rats[id].T_N_Joint->setAngularLowerLimit(btVector3(0, -m_rats[id].T_N_AngL, -m_rats[id].T_N_AngD));
	m_rats[id].T_N_Joint->setAngularUpperLimit(btVector3(0, m_rats[id].T_N_AngR, m_rats[id].T_N_AngV));
	m_dynamicsWorld->addConstraint(m_rats[id].T_N_Joint, true);
	
	// N_HD Joint
	axis1.setValue(0,0,1);
	axis2.setValue(0,1,0);
	anchor = ini_pos * btVector3(m_rats[id].T_N_Len,0,0);
	m_rats[id].N_HD_Joint = new btUniversalConstraint(*(m_rats[id].N_Body), *(m_rats[id].HD_Body),
										   anchor, ini_pos.getBasis()*axis1, ini_pos.getBasis()*axis2);
	m_rats[id].N_HD_Joint->setAngularLowerLimit(btVector3(0, -m_rats[id].N_HD_AngL, -m_rats[id].N_HD_AngD));
	m_rats[id].N_HD_Joint->setAngularUpperLimit(btVector3(0,  m_rats[id].N_HD_AngR, m_rats[id].N_HD_AngV));
	m_dynamicsWorld->addConstraint(m_rats[id].N_HD_Joint, true);
	
	// HP_T Joint (Fixed)
	axis1.setValue(0,0,1);
	axis2.setValue(0,1,0);
	anchor = ini_pos * btVector3(-m_rats[id].T_HP_Len,0,0);
	
	m_rats[id].HP_T_Joint = new btUniversalConstraint(*(m_rats[id].HP_Body), *(m_rats[id].T_Body),
										   anchor, ini_pos.getBasis()*axis1, ini_pos.getBasis()*axis2);
	m_rats[id].HP_T_Joint->setAngularLowerLimit(btVector3(0, 0, -m_rats[id].HP_T_AngP));
	m_rats[id].HP_T_Joint->setAngularUpperLimit(btVector3(0, 0, m_rats[id].HP_T_AngA));
	m_dynamicsWorld->addConstraint(m_rats[id].HP_T_Joint, true);

	if (id == 0)
	{
		m_refpos.HD_body = m_rats[id].HD_Body->getCenterOfMassTransform();
		m_refpos.N_body = m_rats[id].N_Body->getCenterOfMassTransform();
		m_refpos.T_body = m_rats[id].T_Body->getCenterOfMassTransform();
		m_refpos.HP_body = m_rats[id].HP_Body->getCenterOfMassTransform();
	}

}

void CTracker::setRatPos(int id, float x, float y, float z, float pitch, float yaw)
{
	btTransform ts;
	btQuaternion quat;

	ts.setIdentity();
	ts.setOrigin(btVector3(x,y,z));
	quat.setEuler(yaw, 0, pitch);
	ts.setRotation(quat);

	m_rats[id].HD_Body->setCenterOfMassTransform(ts * m_refpos.HD_body);
	m_rats[id].N_Body->setCenterOfMassTransform(ts * m_refpos.N_body);
	m_rats[id].T_Body->setCenterOfMassTransform(ts * m_refpos.T_body);
	m_rats[id].HP_Body->setCenterOfMassTransform(ts * m_refpos.HP_body);
}

void CTracker::setRatPos(int id, RATPOS *rp)
{
	m_rats[id].HD_Body->setCenterOfMassTransform(rp->HD_body);
	m_rats[id].N_Body->setCenterOfMassTransform(rp->N_body);
	m_rats[id].T_Body->setCenterOfMassTransform(rp->T_body);
	m_rats[id].HP_Body->setCenterOfMassTransform(rp->HP_body);

}

void CTracker::getRatPos(int id, RATPOS *rp)
{
	rp->HD_body = m_rats[id].HD_Body->getCenterOfMassTransform();
	rp->N_body = m_rats[id].N_Body->getCenterOfMassTransform();
	rp->T_body = m_rats[id].T_Body->getCenterOfMassTransform();
	rp->HP_body = m_rats[id].HP_Body->getCenterOfMassTransform();

}
