# Supplementary material for: A 3D-Video-Based Computerized Analysis of Social and Sexual Interactions in Rats
Source: PLoS One. 2013 Oct 30;8(10):e78460. doi: 10.1371/journal.pone.0078460 (PMC3813688; doi:10.1371/journal.pone.0078460)
Supplement: File S1 — The file includes Software S1 (for recording partial 3D hulls), S2 (for converting partial 3D hulls to a 3D hull stream), S3 (for tracking body parts in a 3D hull stream) and S4 (for behavioral recognition based on traces of body parts), manuals for the software and sample data. (ZIP) [file pone.0078460.s008.zip › Software S3 - 3DTracker/source files/3DTracker/Tracker.h]

#pragma once

#include <opencv2/opencv.hpp>
#include <stdlib.h>
#include <algorithm>
#include <vector>
#include <iterator>
#include <boost/thread.hpp>
#include <boost/bind.hpp>
#include <pcl/point_types.h>
#include <pcl/visualization/pcl_visualizer.h>
#include <pcl/io/pcd_io.h>
#include <pcl/filters/passthrough.h>
#include <pcl/filters/voxel_grid.h>
#include <pcl/common/transforms.h>
#include "btBulletDynamicsCommon.h"


// index of frames in 3D hull stream
struct FRAMEINDEX
{
	double time;
	long file_pos;
};

// rat skeleton model parameters
// HD, N, T, HP: head, neck, trunk, hip
// Len: length between given body parts
// Rbody: radius of physical body
// Ratt: radius for attraction force (R_hd, etc. in paper)
// Rrep: radius for repulsive force (S in paper)
// AngA, AngP, AngL, AngR, AngD, AngV: limitation of joint movement (anterior, posterior, left, right, dorsal, ventral)
struct RAT
{
	float T_HP_Len;
	float T_N_Len;

	float HP_Rbody;
	float HP_Ratt;
	float HP_Rrep;

	float T_Rbody;
	float T_Ratt;
	float T_Rrep;

	float N_Rbody;
	float N_Ratt1;
	float N_Ratt2;
	float N_Rrep;

	float HD_Rbody;
	float HD_Ratt;
	float HD_Rrep;

	float HP_T_AngA;
	float HP_T_AngP;

	float T_N_AngL;
	float T_N_AngR;
	float T_N_AngD;
	float T_N_AngV;

	float N_HD_AngL;
	float N_HD_AngR;
	float N_HD_AngD;
	float N_HD_AngV;

	float clr_r, clr_g, clr_b;
	int sex;

	btRigidBody *HP_Body;
	btRigidBody *T_Body;
	btRigidBody *N_Body;
	btRigidBody *HD_Body;
	
	btUniversalConstraint *HP_T_Joint;
	btUniversalConstraint *T_N_Joint;
	btUniversalConstraint *N_HD_Joint;
};

// skeleton model position
struct RATPOS
{
	btTransform HP_body;
	btTransform T_body;
	btTransform N_body;
	btTransform HD_body;
};

// point in 3D hull
struct POINT3DIMG
{
	float x, y, z;
	float nx, ny, nz;
	
	int target_rat;
	int target_part;
};

// class provide main tracking processes and preview
class CTracker
{
public:
	CTracker(void);
	~CTracker(void);

	
	void initBPWorld(void);			// initialize simulated physics world
	void deleteBPWorld(void);		// delete simulated physics world

	/// BulletPhysics simulation parameters///
	btDiscreteDynamicsWorld* m_dynamicsWorld;
	btBroadphaseInterface* m_broadphase;
	btCollisionDispatcher* m_dispatcher;
	btConstraintSolver* m_solver;
	btDefaultCollisionConfiguration* m_collisionConfiguration;
	//////////////////////////////////////////

	pcl::visualization::PCLVisualizer *m_viewer;	// PCL visualizer 
	pcl::PointCloud<pcl::PointXYZ> m_pc_show;	// point cloud for display 3D hull

	std::vector<FRAMEINDEX> m_frameindex;		// index of frames in recorded file
	std::vector<RAT> m_rats;					// model parameters of each rat
	std::vector<POINT3DIMG> m_3Dimg;			// 3D hull
	std::vector< std::vector< std::vector< float > > > m_dmatrix;	// distances between each point and each body part of each rat model

	bool m_exit;					// thread is stopped or not
	bool m_showrat;					// display rat model
	FILE *m_fp_pcl;					// file pointer of 3D hull stream
	char m_dir[1024];				// data directory
	long m_crntframe;				// currently processed (displayed) frame

	double m_ph_DT;			// delta T for physics simulation
	double m_ph_FA;			// constant for f_a
	double m_ph_FC;			// constant for f_h
	double m_ph_FBL;		// feedback force for constraint III
	double m_ph_FloorH;		// floor height
	double m_ph_VT;			// threshold of velocity to judge steady-state
	double m_resolution;	// resolution of 3D hull

	float m_ROIXmin;	// X max of ROI
	float m_ROIXmax;	// X min of ROI
	float m_ROIYmin;	// Y max of ROI
	float m_ROIYmax;	// Y min of ROI
	float m_ROIZmin;	// Z max of ROI
	float m_ROIZmax;	// Z min of ROI


	std::vector< std::vector< RATPOS* > > m_anarslt;	// tracking results
	bool m_analysis;	// whether execute fitting algorithm or not
	bool m_play;		// playing or not
	bool m_saveimg;		// whether save screenshot of current frame or not
	int m_anafinish;	// the last frame that calculation finished


	RATPOS m_refpos;	// initial position of model

	int m_pickMode;		// step in manual position setting process
	Eigen::Vector3f m_pickPos[2];	// user specified positions for manual position setting	
	int m_setpos;					// rat id whose position is set manually

	int m_tgtrat;					// target rat for manual modification of position of body part (z key)
	int m_tgtpart;					// target body part for manual modification of position of body part (z key)
	bool m_manualSetPos;			// z key pressed or not

	// floor
	btCollisionShape* m_groundShape;
	btRigidBody *m_groundBody;
	
	boost::thread* m_trkthr;		// tracking thread class
	void TRKThr(int thr_id);		// tracking thread function (main loop)
	void start(void);	// start tracking thread
	void stop(void);	// stop tracking thread


	void openData(char *dir);	// open data files
	void readPCL(void);	// load frame
	void closeData(void);		// close data files

	void putRat(int id);		// put rat model into simulated physics world
	void setRatPos(int id, float x, float y, float z, float pitch, float yaw);	// set rat model position
	void setRatPos(int id, RATPOS *rp);			// set rat model position
	void getRatPos(int id, RATPOS *rp);			// get rat model position

	void putGround(void);				// put floor
	
	void applyForces(void);				// calculate and apply all forces
	
	void calcDMat(void);				// calculate m_dmatrix
	void checkTargetRat(void);			// check points in regions of attraction
	btVector3 CTracker::calcAttraction(float R2, btVector3 &ori, int rat_id, int tgt_part);	// for f_a
	void keepInside(int rat_id);		// for f_h
	void applyBalance(RAT rat);			// constraint III, IV


	void initAnalysisResult(void);		// initialize tracking result
	void saveAnalysisResult(void);		// save tracking result


	//// user inputs in preview window ////
	void pickPoint(const pcl::visualization::PointPickingEvent &evt, void* viewer_void);
	void keyboard(const pcl::visualization::KeyboardEvent &evt,  void* viewer_void);
	void mouse(const pcl::visualization::MouseEvent &evt, void* viewer_void);
	//////////////////////////////////////

	btRigidBody* addRB(btScalar mass,  const btTransform& initTransform, btCollisionShape* shape, short group, short mask);	// add an object in simulated physics world

};
