# Supplementary material for: A 3D-Video-Based Computerized Analysis of Social and Sexual Interactions in Rats
Source: PLoS One. 2013 Oct 30;8(10):e78460. doi: 10.1371/journal.pone.0078460 (PMC3813688; doi:10.1371/journal.pone.0078460)
Supplement: File S1 — The file includes Software S1 (for recording partial 3D hulls), S2 (for converting partial 3D hulls to a 3D hull stream), S3 (for tracking body parts in a 3D hull stream) and S4 (for behavioral recognition based on traces of body parts), manuals for the software and sample data. (ZIP) [file pone.0078460.s008.zip › Software S4 - MATLAB scripts for event recognition/calcParams.m]

function [ D, dTTD, AngH1, AngH2, AngV1, AngV2, V1, V2  ] = calcParams( P1, P2 )
% calculate parameters for behavioral recognition
% D: distance between body parts of rats
% dTTD: delta of distance between trunks of rats
% AngH: horizontal angle
% AngV: vertical angle
% V: horizontal velocity according to body angle

% calculate distance matrix
for s=1:length(P1)
   D(:,:,s) = zeros(4,4);
   for i=0:3
       for j=0:3
           D(i+1,j+1,s) = dist3(P1(s,i*3+2), P1(s,i*3+3), P1(s,i*3+4), ...
                            P2(s,j*3+2), P2(s,j*3+3), P2(s,j*3+4));
       end
   end
end

% calculate delta T-T distance 
for s=1:length(P1)-1
   dTTD(s) = (D(3,3,s+1) - D(3,3,s)) / (P1(s+1,1) - P1(s,1));
end
dTTD(length(P1)) = 0;

% calculate velocity
for s=1:length(P1)-1
    VT1(s,:) = (P1(s+1,8:10) - P1(s,8:10)) ./ (P1(s+1,1) - P1(s,1));
end
VT1(length(P1),:) = [0 0 0];

for s=1:length(P1)-1
    VT2(s,:) = (P2(s+1,8:10) - P2(s,8:10)) ./ (P2(s+1,1) - P2(s,1));
end
VT2(length(P1),:) = [0 0 0];

% caluculate body angles
HPHDVector1(:,:) =  P1(:,2:4) - P1(:,11:13);
HPHDVector2(:,:) =  P2(:,2:4) - P2(:,11:13);

for s=1:length(P1)
    
   AngH1(s) = acos( HPHDVector1(s,1) / sqrt(HPHDVector1(s,1)^2 + HPHDVector1(s,3)^2));
   if HPHDVector1(s,3) < 0
       AngH1(s) = - AngH1(s);
   end
   AngH1(s) = AngH1(s) / pi * 180;
   
   AngH2(s) = acos( HPHDVector2(s,1) / sqrt(HPHDVector2(s,1)^2 + HPHDVector2(s,3)^2));
   if HPHDVector2(s,3) < 0
       AngH2(s) = - AngH2(s);
   end
   AngH2(s) = AngH2(s) / pi * 180;
   
   AngV1(s) = atan( HPHDVector1(s,2) / sqrt(HPHDVector1(s,1)^2 + HPHDVector1(s,3)^2));
   AngV1(s) = AngV1(s) / pi * 180;
   
   AngV2(s) = atan( HPHDVector2(s,2) / sqrt(HPHDVector2(s,1)^2 + HPHDVector2(s,3)^2));
   AngV2(s) = AngV2(s) / pi * 180;
   
end

% caluculate XZ velocity according to body angle
for s=1:length(P1)
    
    d = sqrt(HPHDVector1(s,1)^2 + HPHDVector1(s,3)^2);
    V1(s) = VT1(s,1)*HPHDVector1(s,1)/d + VT1(s,3)*HPHDVector1(s,3)/d;
    
    d = sqrt(HPHDVector2(s,1)^2 + HPHDVector2(s,3)^2);
    V2(s) = VT2(s,1)*HPHDVector2(s,1)/d + VT2(s,3)*HPHDVector2(s,3)/d;
    
end

end
