# Supplementary material for: A 3D-Video-Based Computerized Analysis of Social and Sexual Interactions in Rats
Source: PLoS One. 2013 Oct 30;8(10):e78460. doi: 10.1371/journal.pone.0078460 (PMC3813688; doi:10.1371/journal.pone.0078460)
Supplement: File S1 — The file includes Software S1 (for recording partial 3D hulls), S2 (for converting partial 3D hulls to a 3D hull stream), S3 (for tracking body parts in a 3D hull stream) and S4 (for behavioral recognition based on traces of body parts), manuals for the software and sample data. (ZIP) [file pone.0078460.s008.zip › Software S4 - MATLAB scripts for event recognition/filtEvent.m]

function [ Ev2 ] = filtEvent( Ev1, T, minDur, maxIntp )
% filtering event markers
% Ev1: event marker
% minDur: minimum duration of event
% maxIntp: maximum interval between events for interpolation
% Ev2: resultant filtered event marker

preI = 1;
preV = Ev1(1);
cnt = 0;

for s=2:length(Ev1)
   
    if preV ~= Ev1(s)
       
        if T(s) - T(preI) < maxIntp && Ev1(s)==1
            Ev1(preI:s) = 1;
        end
        
        preV = Ev1(s);
        preI = s;
        
    end
    
end

for s=2:length(Ev1)
   
    if preV ~= Ev1(s)
       
        if T(s) - T(preI) < minDur && Ev1(s)==0
            Ev1(preI:s) = 0;
        end
        
        preV = Ev1(s);
        preI = s;
        
    end
    
end

Ev2 = Ev1;

end
