# Supplementary material for: A 3D-Video-Based Computerized Analysis of Social and Sexual Interactions in Rats
Source: PLoS One. 2013 Oct 30;8(10):e78460. doi: 10.1371/journal.pone.0078460 (PMC3813688; doi:10.1371/journal.pone.0078460)
Supplement: File S1 — The file includes Software S1 (for recording partial 3D hulls), S2 (for converting partial 3D hulls to a 3D hull stream), S3 (for tracking body parts in a 3D hull stream) and S4 (for behavioral recognition based on traces of body parts), manuals for the software and sample data. (ZIP) [file pone.0078460.s008.zip › Software S4 - MATLAB scripts for event recognition/genEvents.m]

function [ Ev, Evlabel, EvColor ] = genEvents( P1, P2 )
% genEvents: recognize events from estimated positions of body parts
% P1: estimated positions of Rat1
% P2: estimated positions of Rat2
% Ev(:,1): occurence of Rearing(1)
% Ev(:,2): occurence of Head-head contact
% Ev(:,3): occurence of Head(1)-hip(2) contact
% Ev(:,4): occurence of Stop without contact
% Ev(:,5): occurence of Approach(1)
% Ev(:,6): occurence of Leave(1)
% Ev(:,7): occurence of Follow
% Ev(:,8): occurence of Mount(1)
% Ev(:,9): occurence of Rearing(2)
% Ev(:,10): occurence of Head(2)-hip(1) contact
% Ev(:,11): occurence of Approach(2)
% Ev(:,12): occurence of Leave(2)
% Ev(:,13): occurence of Mount(2)
% Evlabel: label of Event1-13
% EvColor: color of Event1-13 in chronogram


% calculate parameters for behavioral recognition
[ D, dTTD, AngH1, AngH2, AngV1, AngV2, V1, V2  ] = calcParams( P1, P2 );
% D: distance between body parts of rats
% dTTD: delta of distance between trunks of rats
% AngH: horizontal angle
% AngV: vertical angle
% V: horizontal velocity according to body angle


Ev = zeros(length(P1),20);

floorH = -0.40; % floor height

for s=1:length(P1)  % s: index of frame
    
    % detect Rearing(1)
    if P1(s, 3) > floorH+0.14 && AngV1(s) > 45
        Ev(s, 1) = 1;
    end
    
    % detect Rearing(2)
    if P2(s, 3) > floorH+0.14 && AngV2(s) > 45
        Ev(s, 9) = 1;
    end
    
    % detect Mount(1) and Mount(2)
    if D(4,4,s) < 0.1 && diffAng(AngH1(s), AngH2(s)) < 45 
        if AngV1(s) > 20 && D(3,4,s) < 0.1 
            Ev(s, 8) = 1;
        elseif AngV2(s) > 20 && D(4,3,s) < 0.1
            Ev(s, 13) = 1;
        end
    end
    
    % detect head-head contact
    if D(1,1,s) < 0.08 && abs(V1(s)) < 0.05 && abs(V2(s)) < 0.05
        Ev(s, 2) = 1;
    end
    
    % detect head(1)-hip(2) contact
    if D(1,4,s) < 0.08 && abs(V1(s)) < 0.05 && abs(V2(s)) < 0.05
        Ev(s, 3) = 1;
    end
    
    % detect head(2)-hip(1) contact
    if D(4,1,s) < 0.08 && abs(V1(s)) < 0.05 && abs(V2(s)) < 0.05
        Ev(s, 10) = 1;
    end
    
    % detect stop without contact
    if min(min(D(:,:,s))) > 0.1 && abs(V1(s)) < 0.05 && abs(V2(s)) < 0.05
        Ev(s, 4) = 1;
    end
    
    % detect approach(1)
    if dTTD(s) < -0.1 && V1(s) > 0.1 && V1(s) > V2(s)
        Ev(s, 5) = 1;
    end
    
    % detect approach(2)
    if dTTD(s) < -0.1 && V2(s) > 0.1 && V2(s) > V1(s)
        Ev(s, 11) = 1;
    end
    
    % detect leave(1)
    if dTTD(s) > 0.1 && V1(s) > 0.1 && V1(s) > V2(s)
        Ev(s, 6) = 1;
    end
    
    % detect leave(2)
    if dTTD(s) > 0.1 && V2(s) > 0.1 && V2(s) > V1(s)
        Ev(s, 12) = 1;
    end
    
    % detect follow
    if D(3,3,s) < 0.2 && V1(s) > 0.1 && V2(s) > 0.1 && diffAng(AngH1(s), AngH2(s)) < 90 
        Ev(s, 7) = 1;
    end
    
end

Evlabel = {'Rearing_1' 'HD_HD' 'HD1_HP2' 'StopNoContact' ...
           'Approach_1' 'Leave_1' 'Follow' 'Mount_1' ...
           'Rearing_2' 'HD2_HP1' 'Approach_2' 'Leave_2' 'Mount_2'}; 


EvColor(1,:) = [0 0 1];
EvColor(2,:) = [0.2 1 0.2];
EvColor(3,:) = [0 0 1];
EvColor(4,:) = [0.2 1 0.2];
EvColor(5,:) = [0 0 1];
EvColor(6,:) = [0.2 0.2 1];
EvColor(7,:) = [0 1 0];
EvColor(8,:) = [0.2 0.2 1];
EvColor(9,:) = [1 0 0];
EvColor(10,:) = [1 0.2 0.2];
EvColor(11,:) = [1 0 0];
EvColor(12,:) = [1 0.2 0.2];
EvColor(13,:) = [1 0 0];
       
end
