# Supplementary material for: A 3D-Video-Based Computerized Analysis of Social and Sexual Interactions in Rats
Source: PLoS One. 2013 Oct 30;8(10):e78460. doi: 10.1371/journal.pone.0078460 (PMC3813688; doi:10.1371/journal.pone.0078460)
Supplement: File S1 — The file includes Software S1 (for recording partial 3D hulls), S2 (for converting partial 3D hulls to a 3D hull stream), S3 (for tracking body parts in a 3D hull stream) and S4 (for behavioral recognition based on traces of body parts), manuals for the software and sample data. (ZIP) [file pone.0078460.s008.zip › Software S4 - MATLAB scripts for event recognition/importfile.m]

function importfile(fileToRead1)
%IMPORTFILE(FILETOREAD1)
%  wèµ½t@C©çf[^ðC|[g
%  FILETOREAD1:  ÇÝæét@C

%  MATLAB Éæé©®¶¬ú: 04-Mar-2013 15:04:13

% t@CðC|[gµÜ·
newData1 = importdata(fileToRead1);

% ±êçÌtB[h©çAx[X [NXy[XàÉVKÏðì¬µÜ·B
vars = fieldnames(newData1);
for i = 1:length(vars)
    assignin('base', vars{i}, newData1.(vars{i}));
end
