# Supplementary material for: A 3D-Video-Based Computerized Analysis of Social and Sexual Interactions in Rats
Source: PLoS One. 2013 Oct 30;8(10):e78460. doi: 10.1371/journal.pone.0078460 (PMC3813688; doi:10.1371/journal.pone.0078460)
Supplement: File S1 — The file includes Software S1 (for recording partial 3D hulls), S2 (for converting partial 3D hulls to a 3D hull stream), S3 (for tracking body parts in a 3D hull stream) and S4 (for behavioral recognition based on traces of body parts), manuals for the software and sample data. (ZIP) [file pone.0078460.s008.zip › Software S4 - MATLAB scripts for event recognition/routine1.m]

filedata = importdata('TRK_RSLT01.txt');
assignin('base', 'P1', filedata.('data'));
filedata = importdata('TRK_RSLT02.txt');
assignin('base', 'P2', filedata.('data'));


P1_s = smoothPath(P1, 0.5);
P2_s = smoothPath(P2, 0.5);

[Ev Evlabel, EvColor] = genEvents(P1_s, P2_s);

for i=1:length(Evlabel)
   
    if i==8 || i==13
        Ev_filt(:,i) = filtEvent(Ev(:,i), P1(:,1), 0.1, 0.5); 
    else
        Ev_filt(:,i) = filtEvent(Ev(:,i), P1(:,1), 0.1, 0.3); 
    end
    
end

showChrono(P1(:,1), Ev_filt, Evlabel, EvColor)
