# Supplementary material for: A 3D-Video-Based Computerized Analysis of Social and Sexual Interactions in Rats
Source: PLoS One. 2013 Oct 30;8(10):e78460. doi: 10.1371/journal.pone.0078460 (PMC3813688; doi:10.1371/journal.pone.0078460)
Supplement: File S1 — The file includes Software S1 (for recording partial 3D hulls), S2 (for converting partial 3D hulls to a 3D hull stream), S3 (for tracking body parts in a 3D hull stream) and S4 (for behavioral recognition based on traces of body parts), manuals for the software and sample data. (ZIP) [file pone.0078460.s008.zip › Software S4 - MATLAB scripts for event recognition/showChrono.m]

function [ rslt ] = showChrono( P1, Ev, Evlabel, EvColor )

nevent = length(Evlabel);
EVENT_PLOT = subplot(1,1,1);
set(EVENT_PLOT, 'YLim', [0 nevent]);
set(EVENT_PLOT, 'YTick', [[1:nevent]-0.5]);
set(EVENT_PLOT, 'YTickLabel', Evlabel);
set(EVENT_PLOT, 'TickLength', [0.0 0.0]);
set(EVENT_PLOT, 'YDir', 'rev');
set(EVENT_PLOT, 'XLim', [0 P1(length(P1),1)]);

hold on;

for e=1:nevent
    
    Epx = [];
    Epy = [];
    
    for t=1:length(Ev)-1
    
        if Ev(t,e) == 1
            Epx = [Epx [P1(t,1); P1(t,1); P1(t+1,1); P1(t+1,1)]];
            Epy = [Epy [e; e-1; e-1; e]];
        end
        
    end
    
    if length(Epx) > 0
        patch(Epx, Epy, EvColor(e,:), 'LineStyle', 'none'); 
    end
    
    plot([-10 P1(length(P1),1)+10], [e e], 'k');
    
end

hold off;


end
