# Supplementary material for: A 3D-Video-Based Computerized Analysis of Social and Sexual Interactions in Rats
Source: PLoS One. 2013 Oct 30;8(10):e78460. doi: 10.1371/journal.pone.0078460 (PMC3813688; doi:10.1371/journal.pone.0078460)
Supplement: File S1 — The file includes Software S1 (for recording partial 3D hulls), S2 (for converting partial 3D hulls to a 3D hull stream), S3 (for tracking body parts in a 3D hull stream) and S4 (for behavioral recognition based on traces of body parts), manuals for the software and sample data. (ZIP) [file pone.0078460.s008.zip › Software S4 - MATLAB scripts for event recognition/smoothPath.m]

function [ P_s ] = smoothPath( P, tspan)
%smoothing trace with loess filter

span = tspan / (length(P) * 1 / 30); 

P_s = P(:,1);
for i=2:13
    P_s = [P_s smooth(P(:,i), span,'loess')];
end

end
