# Supplementary material for: A 3D-Video-Based Computerized Analysis of Social and Sexual Interactions in Rats
Source: PLoS One. 2013 Oct 30;8(10):e78460. doi: 10.1371/journal.pone.0078460 (PMC3813688; doi:10.1371/journal.pone.0078460)
Supplement: File S1 — The file includes Software S1 (for recording partial 3D hulls), S2 (for converting partial 3D hulls to a 3D hull stream), S3 (for tracking body parts in a 3D hull stream) and S4 (for behavioral recognition based on traces of body parts), manuals for the software and sample data. (ZIP) [file pone.0078460.s008.zip › Guide for source files.txt]

I. Building softwares

All softwares here were built by Visual C++ 2010 Professional Edition.
You may need to install following libraries to build the source.
 1. Point cloud library version 1.6.0
 2. BulletPhysics library version 2.8.1
 3. Kinect for Windows SDK version 1.5

II. Overview of source files

All the softwares used Microsoft Foundation Class (MFC) library for Graphical user interface. We omit the detailed description about existing libraries (e.g. Point cloud library, BulletPhysics library, Kinect for Windows SDK and MFC). Please see the documentation of each of the libraries for the description. We describe overview of the contents of each source files below. 

II-a. 3DRecorder

3DRecorder.cpp, 3DRecorder.h: describe a class to startup the software
3DRecorderDlg.cpp, 3DRecorderDlg.h: describe a toolbox dialog class that provides main user interface for recording.
Recorder.cpp, Recorder.h: describe a class that provide main recording process and preview.
DlgInputLen.cpp, DlgInputLen.h: describe a dialog class that is used for calibration of length.
resource.h, stdafx.h, targetver.h: automatically generated by Visual C++.

II-b. Converter

Converter.cpp, Converter.h: describe a class to startup the software
ConverterDlg.cpp, ConverterDlg.h: describe a dialog class that provides main user interface for converting.
Conv.cpp, Conv.h: describe a class that provide main convert process and preview.
resource.h, stdafx.h, targetver.h: automatically generated by Visual C++.

II-c. 3DTracker

3DTracker.cpp, 3DTracker.h: describe a class to startup the software
3DTrackerDlg.cpp, 3DTrackerDlg.h: describe a dialog class that provides main user interface for tracking.
ModelSetDlg.cpp, ModelSetDlg.h: describe a dialog class is used to input general model parameters.
EachRSetDlg.cpp, EachRDlg.h: describe a dialog class is used to input individual model parameters.
NRatDlg.cpp, NRatDlg.h: describe a dialog class is used to input the number of rats.
Tracker.cpp, Tracker.h: describe a class that provide main tracking process and viewer.
resource.h, stdafx.h, targetver.h: automatically generated by Visual C++.
